# Supplementary material for: (E)-1,5-Dimethyl-4-[3-(4-nitro­benz­yloxy)benzyl­ideneamino]-2-phenyl-1H-pyrazol-3(2H)-one
Source: Acta Crystallogr Sect E Struct Rep Online. 2008 Oct 31;64(Pt 11):o2245. doi: 10.1107/S1600536808035046 (PMC2959699; doi:10.1107/S1600536808035046)
Supplement: Supplementary file 1 [file e-64-o2245-sup1.cif]

##############################################################################
###                                                                        ###
###        Electronic paper (Acta Crystallographica Section E)             ###
###                                                                        ###
##############################################################################
#                                                                            #
# This CIF contains the data in a paper accepted for publication in Acta     #
# Crystallographica Section E. It conforms to the requirements of Notes      #
# for Authors for Section E, and has been peer reviewed under the auspices   #
# of the IUCr Commission on Journals.                                        #
#                                                                            #
# Full details of the Crystallographic Information File format               #
# are given in the paper "The Crystallographic Information File (CIF):       #
# a New Standard Archive File for Crystallography" by S. R. Hall, F. H.      #
# Allen and I. D. Brown [Acta Cryst. (1991), A47, 655-685].                  #
#                                                                            #
# The current version of the core CIF dictionary is obtainable from          #
# ftp://ftp.iucr.org/pub/cif_core.dic. The current version number is 2.4.    #
#                                                                            #
# Software is freely available for graphical display of the structure(s) in  #
# this CIF.  For information consult the CIF home page http://www.iucr.org/  #
# cif/home.html                                                              #
#                                                                            #
# This file may be used for bona fide research purposes within the           #
# scientific community so long as proper attribution is given to the journal # 
# article from which it was obtained.                                        #
#                                                                            #
##############################################################################
                                             
data_I
_audit_creation_method     SHELXL-97
_chemical_name_systematic
;
(<i>E</i>)-1,5-Dimethyl-4-[3-(4-nitrobenzyloxy)benzylideneamino]-2-phenyl-
1<i>H</i>-pyrazol-3(2<i>H</i>)-one
;
_chemical_name_common     ?
_chemical_formula_moiety     'C25 H22 N4 O4'
_chemical_formula_sum     'C25 H22 N4 O4'
_chemical_formula_iupac     'C25 H22 N4 O4'
_chemical_formula_weight     442.47
_chemical_melting_point     ?
_symmetry_cell_setting     triclinic
_symmetry_space_group_name_H-M     'P -1'
_symmetry_space_group_name_Hall     '-P 1'
loop_
    _symmetry_equiv_pos_as_xyz
    'x, y, z'
    '-x, -y, -z'
_cell_length_a     8.003(2)
_cell_length_b     9.798(3)
_cell_length_c     14.425(5)
_cell_angle_alpha     90.844(5)
_cell_angle_beta     92.310(6)
_cell_angle_gamma     101.202(6)
_cell_volume     1108.4(6)
_cell_formula_units_Z     2
_cell_measurement_reflns_used     2119
_cell_measurement_theta_min     2.35
_cell_measurement_theta_max     23.87
_cell_measurement_temperature     294(2)
_exptl_crystal_description     block
_exptl_crystal_colour     yellow
_exptl_crystal_size_max     0.20
_exptl_crystal_size_mid     0.18
_exptl_crystal_size_min     0.10
_exptl_crystal_density_diffrn     1.326
_exptl_crystal_density_meas     ?
_exptl_crystal_density_method     'not measured'
_exptl_crystal_F_000     464
_exptl_absorpt_coefficient_mu     0.092
_exptl_absorpt_correction_type     multi-scan
_exptl_absorpt_process_details     '(SADABS; Sheldrick, 1996)'
_exptl_absorpt_correction_T_min     0.956
_exptl_absorpt_correction_T_max     0.991
_exptl_special_details
;
;
_diffrn_ambient_temperature     294(2)
_diffrn_radiation_type     MoK\a
_diffrn_radiation_wavelength     0.71073
_diffrn_radiation_source     'fine-focus sealed tube'
_diffrn_radiation_monochromator     graphite
_diffrn_measurement_device_type     'Bruker SMART APEX CCD area-detector'
_diffrn_measurement_method     '\f and \w'
_diffrn_detector_area_resol_mean     ?
_diffrn_reflns_number     5780
_diffrn_reflns_av_R_equivalents     0.0257
_diffrn_reflns_av_sigmaI/netI     0.0561
_diffrn_reflns_theta_min     1.41
_diffrn_reflns_theta_max     25.02
_diffrn_reflns_theta_full     25.02
_diffrn_measured_fraction_theta_max     0.993
_diffrn_measured_fraction_theta_full     0.993
_diffrn_reflns_limit_h_min     -4
_diffrn_reflns_limit_h_max     9
_diffrn_reflns_limit_k_min     -11
_diffrn_reflns_limit_k_max     11
_diffrn_reflns_limit_l_min     -16
_diffrn_reflns_limit_l_max     17
_diffrn_standards_number     0
_diffrn_standards_interval_count     ?
_diffrn_standards_interval_time     ?
_diffrn_standards_decay_%     ?
_refine_special_details
;
Refinement of <i>F</i>^2^ against ALL reflections. The weighted <i>R</i>-factor
<i>wR</i> and goodness of fit <i>S</i> are based on <i>F</i>^2^, conventional
<i>R</i>-factors <i>R</i> are based on <i>F</i>, with <i>F</i> set to zero for
negative <i>F</i>^2^. The threshold expression of <i>F</i>^2^ >
2\s(<i>F</i>^2^) is used only for calculating <i>R</i>-factors(gt) <i>etc</i>.
and is not relevant to the choice of reflections for refinement.
<i>R</i>-factors based on <i>F</i>^2^ are statistically about twice as large
as those based on <i>F</i>, and <i>R</i>- factors based on ALL data will be
even larger.
;
_reflns_number_total     3898
_reflns_number_gt     2302
_reflns_threshold_expression     I>2\s(I)
_refine_ls_structure_factor_coef     Fsqd
_refine_ls_matrix_type     full
_refine_ls_R_factor_all     0.0952
_refine_ls_R_factor_gt     0.0459
_refine_ls_wR_factor_gt     0.1010
_refine_ls_wR_factor_ref     0.1248
_refine_ls_goodness_of_fit_ref     1.013
_refine_ls_restrained_S_all     1.013
_refine_ls_number_reflns     3898
_refine_ls_number_parameters     300
_refine_ls_number_restraints     0
_refine_ls_hydrogen_treatment     constr
_refine_ls_weighting_scheme     calc
_refine_ls_weighting_details
         'calc w=1/[\s^2^(Fo^2^)+(0.0501P)^2^+0.1798P] where P=(Fo^2^+2Fc^2^)/3'
_atom_sites_solution_hydrogens     geom
_atom_sites_solution_primary     direct
_atom_sites_solution_secondary     difmap
_refine_ls_shift/su_max     0.000
_refine_ls_shift/su_mean     0.000
_refine_diff_density_max     0.154
_refine_diff_density_min     -0.162
_refine_ls_extinction_method     none
_refine_ls_extinction_coef     ?
loop_
    _atom_type_symbol
    _atom_type_description
    _atom_type_scat_dispersion_real
    _atom_type_scat_dispersion_imag
    _atom_type_scat_source
    'C' 'C' 0.0033 0.0016
                         'International Tables Vol C Tables 4.2.6.8 and 6.1.1.4'
    'H' 'H' 0.0000 0.0000
                         'International Tables Vol C Tables 4.2.6.8 and 6.1.1.4'
    'N' 'N' 0.0061 0.0033
                         'International Tables Vol C Tables 4.2.6.8 and 6.1.1.4'
    'O' 'O' 0.0106 0.0060
                         'International Tables Vol C Tables 4.2.6.8 and 6.1.1.4'
_computing_data_collection     'SMART (Bruker, 1999)'
_computing_cell_refinement     'SAINT (Bruker, 1999)'
_computing_data_reduction     'SAINT (Bruker, 1999)'
_computing_structure_solution     'SHELXS97 (Sheldrick, 2008)'
_computing_structure_refinement     'SHELXL97 (Sheldrick, 2008)'
_computing_molecular_graphics     'SHELXTL (Sheldrick, 2008)'
_computing_publication_material     'SHELXTL (Sheldrick, 2008)'
loop_
    _atom_site_type_symbol
    _atom_site_label
    _atom_site_fract_x
    _atom_site_fract_y
    _atom_site_fract_z
    _atom_site_U_iso_or_equiv
    _atom_site_adp_type
    _atom_site_calc_flag
    _atom_site_refinement_flags
    _atom_site_occupancy
    _atom_site_disorder_assembly
    _atom_site_disorder_group
    N N1 1.8078(5) 0.2593(4) 0.4869(2) 0.0967(10) Uani d . 1 . .
    N N2 0.7686(2) 0.2222(2) 0.00080(12) 0.0422(5) Uani d . 1 . .
    N N3 0.5534(2) -0.05908(19) -0.14560(13) 0.0457(5) Uani d . 1 . .
    N N4 0.4987(2) 0.05116(19) -0.19115(13) 0.0456(5) Uani d . 1 . .
    O O1 1.9568(4) 0.3106(3) 0.4734(2) 0.1346(12) Uani d . 1 . .
    O O2 1.7631(4) 0.1619(4) 0.5360(2) 0.1486(14) Uani d . 1 . .
    O O3 1.2066(2) 0.43844(16) 0.24686(11) 0.0527(5) Uani d . 1 . .
    O O4 0.5147(2) 0.28509(17) -0.15735(12) 0.0599(5) Uani d . 1 . .
    C C1 1.3860(3) 0.3378(3) 0.42021(17) 0.0575(7) Uani d . 1 . .
    H H1 1.2725 0.3070 0.4338 0.069 Uiso calc R 1 . .
    C C2 1.5095(4) 0.2734(3) 0.45952(17) 0.0656(8) Uani d . 1 . .
    H H2 1.4805 0.1987 0.4986 0.079 Uiso calc R 1 . .
    C C3 1.6757(4) 0.3223(3) 0.43939(19) 0.0625(8) Uani d . 1 . .
    C C4 1.7205(4) 0.4273(3) 0.3794(2) 0.0727(9) Uani d . 1 . .
    H H4 1.8340 0.4570 0.3654 0.087 Uiso calc R 1 . .
    C C5 1.5966(4) 0.4887(3) 0.3400(2) 0.0634(8) Uani d . 1 . .
    H H5 1.6262 0.5597 0.2981 0.076 Uiso calc R 1 . .
    C C6 1.4285(3) 0.4471(2) 0.36121(16) 0.0458(6) Uani d . 1 . .
    C C7 1.2964(3) 0.5206(3) 0.32183(17) 0.0554(7) Uani d . 1 . .
    H H7A 1.2181 0.5341 0.3692 0.066 Uiso calc R 1 . .
    H H7B 1.3500 0.6111 0.3001 0.066 Uiso calc R 1 . .
    C C8 1.0789(3) 0.4895(2) 0.20062(15) 0.0409(6) Uani d . 1 . .
    C C9 0.9887(3) 0.4033(2) 0.13208(15) 0.0402(6) Uani d . 1 . .
    H H9 1.0185 0.3181 0.1191 0.048 Uiso calc R 1 . .
    C C10 0.8547(3) 0.4415(2) 0.08225(15) 0.0390(6) Uani d . 1 . .
    C C11 0.8139(3) 0.5693(2) 0.10135(17) 0.0510(6) Uani d . 1 . .
    H H11 0.7245 0.5969 0.0682 0.061 Uiso calc R 1 . .
    C C12 0.9050(3) 0.6558(3) 0.16911(17) 0.0553(7) Uani d . 1 . .
    H H12 0.8768 0.7419 0.1811 0.066 Uiso calc R 1 . .
    C C13 1.0377(3) 0.6174(2) 0.21982(16) 0.0480(6) Uani d . 1 . .
    H H13 1.0982 0.6764 0.2660 0.058 Uiso calc R 1 . .
    C C14 0.7563(3) 0.3497(2) 0.01004(15) 0.0439(6) Uani d . 1 . .
    H H14 0.6827 0.3853 -0.0303 0.053 Uiso calc R 1 . .
    C C15 0.6729(3) 0.1381(2) -0.06885(15) 0.0394(6) Uani d . 1 . .
    C C16 0.6681(3) -0.0010(2) -0.07688(16) 0.0430(6) Uani d . 1 . .
    C C17 0.5600(3) 0.1751(3) -0.14076(16) 0.0441(6) Uani d . 1 . .
    C C18 0.7646(3) -0.0883(3) -0.02119(19) 0.0609(7) Uani d . 1 . .
    H H18A 0.6885 -0.1712 -0.0035 0.091 Uiso calc R 1 . .
    H H18B 0.8151 -0.0370 0.0335 0.091 Uiso calc R 1 . .
    H H18C 0.8526 -0.1131 -0.0575 0.091 Uiso calc R 1 . .
    C C19 0.5755(4) -0.1761(3) -0.2039(2) 0.0815(10) Uani d . 1 . .
    H H19A 0.6626 -0.1452 -0.2470 0.122 Uiso calc R 1 . .
    H H19B 0.4702 -0.2136 -0.2374 0.122 Uiso calc R 1 . .
    H H19C 0.6085 -0.2467 -0.1657 0.122 Uiso calc R 1 . .
    C C20 0.3426(3) 0.0258(2) -0.24550(15) 0.0429(6) Uani d . 1 . .
    C C21 0.2107(3) -0.0796(3) -0.22521(17) 0.0546(7) Uani d . 1 . .
    H H21 0.2218 -0.1376 -0.1758 0.066 Uiso calc R 1 . .
    C C22 0.0611(3) -0.0984(3) -0.2790(2) 0.0678(8) Uani d . 1 . .
    H H22 -0.0270 -0.1724 -0.2673 0.081 Uiso calc R 1 . .
    C C23 0.0401(4) -0.0105(3) -0.34928(19) 0.0680(8) Uani d . 1 . .
    H H23 -0.0626 -0.0221 -0.3838 0.082 Uiso calc R 1 . .
    C C24 0.1725(4) 0.0950(3) -0.36802(19) 0.0677(8) Uani d . 1 . .
    H H24 0.1593 0.1557 -0.4155 0.081 Uiso calc R 1 . .
    C C25 0.3243(3) 0.1123(3) -0.31772(17) 0.0590(7) Uani d . 1 . .
    H H25 0.4148 0.1824 -0.3324 0.071 Uiso calc R 1 . .
loop_
    _atom_site_aniso_label
    _atom_site_aniso_U_11
    _atom_site_aniso_U_22
    _atom_site_aniso_U_33
    _atom_site_aniso_U_12
    _atom_site_aniso_U_13
    _atom_site_aniso_U_23
    N1 0.086(2) 0.139(3) 0.079(2) 0.064(2) -0.0193(19) -0.031(2)
    N2 0.0413(11) 0.0414(12) 0.0430(12) 0.0069(9) -0.0026(9) 0.0009(9)
    N3 0.0454(12) 0.0396(12) 0.0529(12) 0.0122(9) -0.0050(10) -0.0050(10)
    N4 0.0458(12) 0.0429(12) 0.0461(12) 0.0060(9) -0.0088(9) -0.0012(10)
    O1 0.0696(18) 0.178(3) 0.167(3) 0.0610(19) -0.0341(18) -0.045(2)
    O2 0.151(3) 0.210(4) 0.117(3) 0.116(3) -0.005(2) 0.049(2)
    O3 0.0569(10) 0.0463(10) 0.0548(11) 0.0148(8) -0.0200(8) -0.0083(8)
    O4 0.0688(12) 0.0429(11) 0.0664(12) 0.0114(9) -0.0219(9) 0.0046(9)
    C1 0.0452(15) 0.0752(19) 0.0525(16) 0.0124(14) 0.0027(13) 0.0078(14)
    C2 0.073(2) 0.090(2) 0.0424(16) 0.0360(17) 0.0040(14) 0.0140(14)
    C3 0.0520(18) 0.094(2) 0.0489(17) 0.0370(17) -0.0127(14) -0.0179(16)
    C4 0.0469(18) 0.086(2) 0.083(2) 0.0065(16) 0.0052(16) -0.0171(19)
    C5 0.0579(19) 0.0587(18) 0.071(2) 0.0040(15) 0.0047(15) -0.0012(14)
    C6 0.0453(15) 0.0501(15) 0.0398(14) 0.0061(12) -0.0059(11) -0.0075(12)
    C7 0.0619(17) 0.0515(16) 0.0502(16) 0.0097(13) -0.0169(13) -0.0061(12)
    C8 0.0443(14) 0.0389(14) 0.0392(13) 0.0080(11) -0.0015(11) 0.0033(11)
    C9 0.0441(14) 0.0319(13) 0.0444(14) 0.0074(11) 0.0001(11) -0.0016(11)
    C10 0.0412(14) 0.0371(14) 0.0385(13) 0.0066(11) 0.0011(11) 0.0039(11)
    C11 0.0568(16) 0.0473(15) 0.0524(16) 0.0207(13) -0.0074(12) 0.0027(12)
    C12 0.0704(18) 0.0422(15) 0.0566(17) 0.0211(14) -0.0041(14) -0.0063(13)
    C13 0.0572(16) 0.0411(15) 0.0457(15) 0.0117(12) -0.0049(12) -0.0067(11)
    C14 0.0427(14) 0.0462(16) 0.0429(14) 0.0099(11) -0.0038(11) 0.0055(11)
    C15 0.0392(13) 0.0386(14) 0.0390(13) 0.0055(11) -0.0042(11) 0.0009(11)
    C16 0.0377(13) 0.0432(15) 0.0481(15) 0.0091(11) -0.0009(11) -0.0016(11)
    C17 0.0427(14) 0.0426(15) 0.0451(15) 0.0041(12) -0.0003(11) 0.0031(12)
    C18 0.0627(17) 0.0536(16) 0.0697(19) 0.0229(14) -0.0131(14) -0.0031(14)
    C19 0.081(2) 0.075(2) 0.094(2) 0.0380(17) -0.0233(18) -0.0422(18)
    C20 0.0447(14) 0.0440(14) 0.0387(14) 0.0075(12) -0.0061(11) -0.0029(11)
    C21 0.0507(16) 0.0564(16) 0.0528(16) 0.0015(13) -0.0078(13) 0.0144(13)
    C22 0.0507(17) 0.0715(19) 0.075(2) -0.0033(14) -0.0114(15) 0.0185(16)
    C23 0.0587(18) 0.074(2) 0.0666(19) 0.0077(16) -0.0233(14) 0.0060(16)
    C24 0.082(2) 0.0652(19) 0.0503(17) 0.0049(17) -0.0183(15) 0.0127(14)
    C25 0.0632(18) 0.0593(17) 0.0465(16) -0.0056(14) -0.0095(13) 0.0063(13)
_geom_special_details
;
All e.s.d.'s (except the e.s.d. in the dihedral angle between two l.s. planes)
are estimated using the full covariance matrix. The cell e.s.d.'s are taken
into account individually in the estimation of e.s.d.'s in distances, angles
and torsion angles; correlations between e.s.d.'s in cell parameters are only
used when they are defined by crystal symmetry. An approximate (isotropic)
treatment of cell e.s.d.'s is used for estimating e.s.d.'s involving l.s.
planes.
;
loop_
    _geom_bond_atom_site_label_1
    _geom_bond_atom_site_label_2
    _geom_bond_site_symmetry_2
    _geom_bond_distance
    _geom_bond_publ_flag
    N1 O2 . 1.204(4) ?
    N1 O1 . 1.226(4) ?
    N1 C3 . 1.474(4) ?
    N2 C14 . 1.278(3) ?
    N2 C15 . 1.394(3) ?
    N3 C16 . 1.362(3) ?
    N3 N4 . 1.404(3) ?
    N3 C19 . 1.454(3) ?
    N4 C17 . 1.399(3) ?
    N4 C20 . 1.425(3) ?
    O3 C8 . 1.376(3) ?
    O3 C7 . 1.422(3) ?
    O4 C17 . 1.225(3) ?
    C1 C6 . 1.377(3) ?
    C1 C2 . 1.380(3) ?
    C1 H1 . 0.9300 ?
    C2 C3 . 1.368(4) ?
    C2 H2 . 0.9300 ?
    C3 C4 . 1.358(4) ?
    C4 C5 . 1.366(4) ?
    C4 H4 . 0.9300 ?
    C5 C6 . 1.376(3) ?
    C5 H5 . 0.9300 ?
    C6 C7 . 1.489(3) ?
    C7 H7A . 0.9700 ?
    C7 H7B . 0.9700 ?
    C8 C9 . 1.375(3) ?
    C8 C13 . 1.383(3) ?
    C9 C10 . 1.382(3) ?
    C9 H9 . 0.9300 ?
    C10 C11 . 1.380(3) ?
    C10 C14 . 1.464(3) ?
    C11 C12 . 1.372(3) ?
    C11 H11 . 0.9300 ?
    C12 C13 . 1.380(3) ?
    C12 H12 . 0.9300 ?
    C13 H13 . 0.9300 ?
    C14 H14 . 0.9300 ?
    C15 C16 . 1.360(3) ?
    C15 C17 . 1.444(3) ?
    C16 C18 . 1.483(3) ?
    C18 H18A . 0.9600 ?
    C18 H18B . 0.9600 ?
    C18 H18C . 0.9600 ?
    C19 H19A . 0.9600 ?
    C19 H19B . 0.9600 ?
    C19 H19C . 0.9600 ?
    C20 C21 . 1.370(3) ?
    C20 C25 . 1.373(3) ?
    C21 C22 . 1.380(3) ?
    C21 H21 . 0.9300 ?
    C22 C23 . 1.366(4) ?
    C22 H22 . 0.9300 ?
    C23 C24 . 1.367(4) ?
    C23 H23 . 0.9300 ?
    C24 C25 . 1.370(4) ?
    C24 H24 . 0.9300 ?
    C25 H25 . 0.9300 ?
loop_
    _geom_angle_atom_site_label_1
    _geom_angle_atom_site_label_2
    _geom_angle_atom_site_label_3
    _geom_angle_site_symmetry_1
    _geom_angle_site_symmetry_3
    _geom_angle
    _geom_angle_publ_flag
    O2 N1 O1 . . 124.4(4) ?
    O2 N1 C3 . . 118.4(4) ?
    O1 N1 C3 . . 117.2(4) ?
    C14 N2 C15 . . 120.26(19) ?
    C16 N3 N4 . . 106.75(17) ?
    C16 N3 C19 . . 123.4(2) ?
    N4 N3 C19 . . 116.3(2) ?
    C17 N4 N3 . . 109.20(18) ?
    C17 N4 C20 . . 123.36(19) ?
    N3 N4 C20 . . 119.91(18) ?
    C8 O3 C7 . . 117.38(18) ?
    C6 C1 C2 . . 121.0(2) ?
    C6 C1 H1 . . 119.5 ?
    C2 C1 H1 . . 119.5 ?
    C3 C2 C1 . . 118.2(3) ?
    C3 C2 H2 . . 120.9 ?
    C1 C2 H2 . . 120.9 ?
    C4 C3 C2 . . 122.0(3) ?
    C4 C3 N1 . . 120.2(3) ?
    C2 C3 N1 . . 117.8(3) ?
    C3 C4 C5 . . 119.1(3) ?
    C3 C4 H4 . . 120.4 ?
    C5 C4 H4 . . 120.4 ?
    C4 C5 C6 . . 121.0(3) ?
    C4 C5 H5 . . 119.5 ?
    C6 C5 H5 . . 119.5 ?
    C5 C6 C1 . . 118.6(2) ?
    C5 C6 C7 . . 120.3(2) ?
    C1 C6 C7 . . 121.0(2) ?
    O3 C7 C6 . . 108.51(19) ?
    O3 C7 H7A . . 110.0 ?
    C6 C7 H7A . . 110.0 ?
    O3 C7 H7B . . 110.0 ?
    C6 C7 H7B . . 110.0 ?
    H7A C7 H7B . . 108.4 ?
    C9 C8 O3 . . 115.52(19) ?
    C9 C8 C13 . . 120.2(2) ?
    O3 C8 C13 . . 124.3(2) ?
    C8 C9 C10 . . 121.0(2) ?
    C8 C9 H9 . . 119.5 ?
    C10 C9 H9 . . 119.5 ?
    C11 C10 C9 . . 118.8(2) ?
    C11 C10 C14 . . 119.8(2) ?
    C9 C10 C14 . . 121.4(2) ?
    C12 C11 C10 . . 120.2(2) ?
    C12 C11 H11 . . 119.9 ?
    C10 C11 H11 . . 119.9 ?
    C11 C12 C13 . . 121.2(2) ?
    C11 C12 H12 . . 119.4 ?
    C13 C12 H12 . . 119.4 ?
    C12 C13 C8 . . 118.6(2) ?
    C12 C13 H13 . . 120.7 ?
    C8 C13 H13 . . 120.7 ?
    N2 C14 C10 . . 122.0(2) ?
    N2 C14 H14 . . 119.0 ?
    C10 C14 H14 . . 119.0 ?
    C16 C15 N2 . . 123.0(2) ?
    C16 C15 C17 . . 107.85(19) ?
    N2 C15 C17 . . 129.1(2) ?
    C15 C16 N3 . . 110.6(2) ?
    C15 C16 C18 . . 128.7(2) ?
    N3 C16 C18 . . 120.7(2) ?
    O4 C17 N4 . . 123.6(2) ?
    O4 C17 C15 . . 131.6(2) ?
    N4 C17 C15 . . 104.81(19) ?
    C16 C18 H18A . . 109.5 ?
    C16 C18 H18B . . 109.5 ?
    H18A C18 H18B . . 109.5 ?
    C16 C18 H18C . . 109.5 ?
    H18A C18 H18C . . 109.5 ?
    H18B C18 H18C . . 109.5 ?
    N3 C19 H19A . . 109.5 ?
    N3 C19 H19B . . 109.5 ?
    H19A C19 H19B . . 109.5 ?
    N3 C19 H19C . . 109.5 ?
    H19A C19 H19C . . 109.5 ?
    H19B C19 H19C . . 109.5 ?
    C21 C20 C25 . . 120.1(2) ?
    C21 C20 N4 . . 121.3(2) ?
    C25 C20 N4 . . 118.6(2) ?
    C20 C21 C22 . . 119.1(2) ?
    C20 C21 H21 . . 120.5 ?
    C22 C21 H21 . . 120.5 ?
    C23 C22 C21 . . 121.2(3) ?
    C23 C22 H22 . . 119.4 ?
    C21 C22 H22 . . 119.4 ?
    C22 C23 C24 . . 118.9(3) ?
    C22 C23 H23 . . 120.5 ?
    C24 C23 H23 . . 120.5 ?
    C23 C24 C25 . . 120.8(3) ?
    C23 C24 H24 . . 119.6 ?
    C25 C24 H24 . . 119.6 ?
    C24 C25 C20 . . 119.8(2) ?
    C24 C25 H25 . . 120.1 ?
    C20 C25 H25 . . 120.1 ?
loop_
    _geom_torsion_atom_site_label_1
    _geom_torsion_atom_site_label_2
    _geom_torsion_atom_site_label_3
    _geom_torsion_atom_site_label_4
    _geom_torsion_site_symmetry_1
    _geom_torsion_site_symmetry_2
    _geom_torsion_site_symmetry_3
    _geom_torsion_site_symmetry_4
    _geom_torsion
    _geom_torsion_publ_flag
    C16 N3 N4 C17 . . . . -9.3(2) ?
    C19 N3 N4 C17 . . . . -151.5(2) ?
    C16 N3 N4 C20 . . . . -160.00(19) ?
    C19 N3 N4 C20 . . . . 57.8(3) ?
    C6 C1 C2 C3 . . . . 1.0(4) ?
    C1 C2 C3 C4 . . . . -2.9(4) ?
    C1 C2 C3 N1 . . . . 175.8(2) ?
    O2 N1 C3 C4 . . . . -176.4(3) ?
    O1 N1 C3 C4 . . . . 3.8(4) ?
    O2 N1 C3 C2 . . . . 4.9(5) ?
    O1 N1 C3 C2 . . . . -174.9(3) ?
    C2 C3 C4 C5 . . . . 1.9(4) ?
    N1 C3 C4 C5 . . . . -176.7(3) ?
    C3 C4 C5 C6 . . . . 1.0(4) ?
    C4 C5 C6 C1 . . . . -2.8(4) ?
    C4 C5 C6 C7 . . . . 176.5(2) ?
    C2 C1 C6 C5 . . . . 1.8(4) ?
    C2 C1 C6 C7 . . . . -177.4(2) ?
    C8 O3 C7 C6 . . . . -179.61(19) ?
    C5 C6 C7 O3 . . . . 101.9(3) ?
    C1 C6 C7 O3 . . . . -78.9(3) ?
    C7 O3 C8 C9 . . . . -176.4(2) ?
    C7 O3 C8 C13 . . . . 2.9(3) ?
    O3 C8 C9 C10 . . . . 178.4(2) ?
    C13 C8 C9 C10 . . . . -0.9(3) ?
    C8 C9 C10 C11 . . . . 1.1(3) ?
    C8 C9 C10 C14 . . . . -179.1(2) ?
    C9 C10 C11 C12 . . . . -0.4(4) ?
    C14 C10 C11 C12 . . . . 179.8(2) ?
    C10 C11 C12 C13 . . . . -0.4(4) ?
    C11 C12 C13 C8 . . . . 0.5(4) ?
    C9 C8 C13 C12 . . . . 0.2(3) ?
    O3 C8 C13 C12 . . . . -179.1(2) ?
    C15 N2 C14 C10 . . . . -180.0(2) ?
    C11 C10 C14 N2 . . . . -167.5(2) ?
    C9 C10 C14 N2 . . . . 12.7(3) ?
    C14 N2 C15 C16 . . . . -173.7(2) ?
    C14 N2 C15 C17 . . . . 3.7(3) ?
    N2 C15 C16 N3 . . . . 174.59(19) ?
    C17 C15 C16 N3 . . . . -3.3(3) ?
    N2 C15 C16 C18 . . . . -3.9(4) ?
    C17 C15 C16 C18 . . . . 178.2(2) ?
    N4 N3 C16 C15 . . . . 7.7(3) ?
    C19 N3 C16 C15 . . . . 146.6(2) ?
    N4 N3 C16 C18 . . . . -173.6(2) ?
    C19 N3 C16 C18 . . . . -34.8(4) ?
    N3 N4 C17 O4 . . . . -170.3(2) ?
    C20 N4 C17 O4 . . . . -20.9(4) ?
    N3 N4 C17 C15 . . . . 7.2(2) ?
    C20 N4 C17 C15 . . . . 156.7(2) ?
    C16 C15 C17 O4 . . . . 174.8(3) ?
    N2 C15 C17 O4 . . . . -2.9(4) ?
    C16 C15 C17 N4 . . . . -2.5(2) ?
    N2 C15 C17 N4 . . . . 179.8(2) ?
    C17 N4 C20 C21 . . . . -117.6(3) ?
    N3 N4 C20 C21 . . . . 28.8(3) ?
    C17 N4 C20 C25 . . . . 60.5(3) ?
    N3 N4 C20 C25 . . . . -153.1(2) ?
    C25 C20 C21 C22 . . . . 0.9(4) ?
    N4 C20 C21 C22 . . . . 179.0(2) ?
    C20 C21 C22 C23 . . . . -2.8(4) ?
    C21 C22 C23 C24 . . . . 2.2(5) ?
    C22 C23 C24 C25 . . . . 0.3(5) ?
    C23 C24 C25 C20 . . . . -2.2(4) ?
    C21 C20 C25 C24 . . . . 1.6(4) ?
    N4 C20 C25 C24 . . . . -176.6(2) ?
loop_
    _geom_hbond_atom_site_label_D
    _geom_hbond_atom_site_label_H
    _geom_hbond_atom_site_label_A
    _geom_hbond_site_symmetry_A
    _geom_hbond_distance_DH
    _geom_hbond_distance_HA
    _geom_hbond_distance_DA
    _geom_hbond_angle_DHA
    _geom_hbond_publ_flag
    C7 H7B O4 2_765 0.97 2.50 3.293(3) 139 yes
data_global
_journal_date_recd_electronic     2008-10-27
_journal_date_accepted     2008-10-28
_journal_name_full     'Acta Crystallographica, Section E'
_journal_year     2008
_journal_volume     64
_journal_issue     11
_journal_page_first     o2245
_journal_page_last     o2245
_journal_paper_category     QO
_journal_coeditor_code     HB2829
loop_
    _publ_contact_author_name
    _publ_contact_author_address
    'Liu, Shou-Xin'
;
College of Chemical & Pharmaceutical Engineering
Hebei University of Science & Technology
Shijiazhuang 050018
People's Republic of China
;
_publ_contact_author_email     liu_shouxin@163.com
_publ_contact_author_fax     '086(0311)87828831'
_publ_contact_author_phone     '086(0311)96707094'
_publ_section_title
;\
(<i>E</i>)-1,5-Dimethyl-4-[3-(4-nitrobenzyloxy)benzylideneamino]-2-phenyl-\
1<i>H</i>-pyrazol-3(2<i>H</i>)-one
;
loop_
    _publ_author_name
    _publ_author_footnote
    _publ_author_address
    'Liu, Shou-Xin' .
;
College of Chemical & Pharmaceutical Engineering
Hebei University of Science & Technology
Shijiazhuang 050018
People's Republic of China
;
    "Tian, Xia" .
;
College of Sciences
Hebei University of Science & Technology
Shijiazhuang 050018
People's Republic of China
;
    "Zhen, Xiao-Li" .
;
College of Sciences
Hebei University of Science & Technology
Shijiazhuang 050018
People's Republic of China
;
    "Li, Zhen-Chao" .
;
College of Sciences
Hebei University of Science & Technology
Shijiazhuang 050018
People's Republic of China
;
    "Han, Jian-Rong"
;
Additional contact author, e-mail: han_jianrong@163.com.
;
;
College of Sciences
Hebei University of Science & Technology
Shijiazhuang 050018
People's Republic of China
;
