# Supplementary material for: (E)-1,5-Dimethyl-4-[3-(4-nitro­benz­yloxy)benzyl­ideneamino]-2-phenyl-1H-pyrazol-3(2H)-one
Source: Acta Crystallogr Sect E Struct Rep Online. 2008 Oct 31;64(Pt 11):o2245. doi: 10.1107/S1600536808035046 (PMC2959699; doi:10.1107/S1600536808035046)
Supplement: Supplementary file 2 [file e-64-o2245-Isup2.hkl]

# 
# h,k,l, Fc-squared, Fo-squared, sigma(Fo-squared) and status flag 
# 
data_I
_shelx_title ' 71104A in P-1' 
_shelx_refln_list_code          4 
_shelx_F_calc_maximum      149.22 
_exptl_crystal_F_000       464.00 
_reflns_d_resolution_high  0.8402 
 
loop_ 
 _symmetry_equiv_pos_as_xyz 
 'x, y, z' 
 '-x, -y, -z' 
 
_cell_length_a     8.0026 
_cell_length_b     9.7984 
_cell_length_c    14.4255 
_cell_angle_alpha  90.844 
_cell_angle_beta   92.310 
_cell_angle_gamma 101.202 
 
_shelx_F_squared_multiplier     1.000 
 
loop_ 
 _refln_index_h 
 _refln_index_k 
 _refln_index_l 
 _refln_F_squared_calc 
 _refln_F_squared_meas 
 _refln_F_squared_sigma 
 _refln_observed_status 
   1   0   0      494.22      468.86      9.21 o 
   2   0   0      102.16       94.39      2.47 o 
   3   0   0       35.63       39.26      2.02 o 
   4   0   0      838.98      832.99     13.53 o 
   5   0   0       28.83       25.36      2.50 o 
   6   0   0       18.75       22.97      7.00 o 
   7   0   0       61.45       68.29      8.61 o 
   8   0   0       38.52       26.75      6.76 o 
   9   0   0       11.47        6.37      6.27 o 
  -9   1   0        2.36       -3.15      5.29 o 
  -8   1   0        1.12       -1.49      4.80 o 
  -7   1   0      232.99      224.04     11.53 o 
  -6   1   0       18.81        9.36      4.16 o 
  -5   1   0      598.77      582.37     10.27 o 
  -4   1   0       26.44       26.31      4.23 o 
  -3   1   0      375.87      390.32     11.08 o 
  -2   1   0      183.99      165.84      3.62 o 
  -1   1   0     5490.12     5669.78    109.46 o 
   1   1   0       11.75        6.99      1.19 o 
   2   1   0      252.94      252.54      4.95 o 
   3   1   0      312.39      309.32      6.30 o 
   4   1   0      160.42      173.33      8.68 o 
   5   1   0       48.20       46.49      3.26 o 
   6   1   0      110.11      109.39      7.25 o 
   7   1   0        7.33        5.03      4.58 o 
   8   1   0       15.07       11.55      5.71 o 
   9   1   0       49.68       59.23      9.51 o 
  -9   2   0       35.49       29.11      7.63 o 
  -8   2   0        0.26        0.23      4.90 o 
  -7   2   0       68.32       64.81      7.35 o 
  -6   2   0       20.49       22.49      4.62 o 
  -5   2   0        3.90        5.14      1.36 o 
  -4   2   0        0.66       -0.05      1.98 o 
  -3   2   0      381.21      374.36     13.69 o 
  -2   2   0      576.99      570.38      8.62 o 
  -1   2   0      579.11      472.34     10.08 o 
   0   2   0     1721.18     1657.06     34.91 o 
   1   2   0       10.57       14.66      2.07 o 
   2   2   0        5.95        6.00      1.27 o 
   3   2   0      162.19      178.48      4.64 o 
   4   2   0      335.53      369.04      7.96 o 
   5   2   0        0.68       -3.04      2.03 o 
   6   2   0       86.51       87.25      6.12 o 
   7   2   0        3.64        7.10      5.05 o 
   8   2   0       69.80       70.93      8.91 o 
  -9   3   0       11.07        0.87      6.05 o 
  -8   3   0        9.07        5.58      5.46 o 
  -7   3   0       19.40       12.45      5.03 o 
  -6   3   0      272.99      246.06     11.25 o 
  -5   3   0       38.73       37.28      4.99 o 
  -4   3   0      640.13      667.67     18.12 o 
  -3   3   0      175.07      179.05      3.65 o 
  -2   3   0     1132.04     1145.81     16.33 o 
  -1   3   0     1866.09     1758.69     33.25 o 
   0   3   0        6.78       11.11      1.53 o 
   1   3   0      261.08      251.22      5.72 o 
   2   3   0      803.41      801.15     12.68 o 
   3   3   0      198.94      197.14      5.16 o 
   4   3   0      830.13      842.68     22.75 o 
   5   3   0       51.40       60.94      3.91 o 
   6   3   0       61.60       57.05      9.65 o 
   7   3   0       54.50       58.67      5.72 o 
   8   3   0      113.11      111.04      9.89 o 
  -9   4   0        6.16       -4.39      5.71 o 
  -8   4   0        0.06       -6.97      4.65 o 
  -7   4   0      129.78      126.43      8.74 o 
  -6   4   0       41.21       47.29      6.22 o 
  -5   4   0       93.61       88.24      6.33 o 
  -4   4   0        2.67        1.47      0.99 o 
  -3   4   0      364.83      370.57     16.44 o 
  -2   4   0       15.71       19.79      2.37 o 
  -1   4   0      153.68      150.71      4.09 o 
   0   4   0        0.66        0.70      1.44 o 
   1   4   0      781.03      786.29     13.64 o 
   2   4   0      351.10      385.62      7.37 o 
   3   4   0      102.10      104.29      3.95 o 
   4   4   0       11.95       18.44      5.55 o 
   5   4   0        0.95        0.96      2.65 o 
   6   4   0       48.60       62.82      5.00 o 
   7   4   0        1.29       -4.69      4.37 o 
  -9   5   0       11.00        5.84      7.23 o 
  -8   5   0       10.47       10.12      6.14 o 
  -7   5   0      145.22      144.33      9.78 o 
  -6   5   0       14.06       14.94      4.86 o 
  -5   5   0      376.96      346.70     12.75 o 
  -4   5   0        1.58        0.28      2.86 o 
  -3   5   0       31.88       37.68      1.98 o 
  -2   5   0      146.35      157.10      3.51 o 
  -1   5   0      231.72      259.07      6.26 o 
   0   5   0      103.13       97.30      3.98 o 
   1   5   0        0.31       -1.21      2.30 o 
   2   5   0       39.45       49.45      4.97 o 
   3   5   0       50.94       61.76      5.86 o 
   4   5   0       40.60       46.36      5.56 o 
   5   5   0        8.33        4.24      3.99 o 
   6   5   0        2.86       -6.18      4.65 o 
   7   5   0        0.12       -3.15      5.61 o 
  -8   6   0        5.93       -4.11      5.12 o 
  -7   6   0       20.05       16.71      5.46 o 
  -6   6   0      279.44      261.36     12.06 o 
  -5   6   0      226.75      206.84      7.18 o 
  -4   6   0       93.76       87.75      4.56 o 
  -3   6   0     1327.08     1402.83     18.00 o 
  -2   6   0        6.15        6.99      1.53 o 
  -1   6   0       88.22       72.14      6.05 o 
   0   6   0        4.55        5.31      2.28 o 
   1   6   0       32.29       32.95      3.65 o 
   2   6   0      173.04      173.36      8.25 o 
   3   6   0       87.28       80.16      6.22 o 
   4   6   0      195.76      178.73      9.29 o 
   5   6   0        0.02        1.02      4.35 o 
   6   6   0        4.82        4.48      5.39 o 
   7   6   0        1.84       -2.69      6.07 o 
  -8   7   0       21.11       27.09      7.44 o 
  -7   7   0        4.32        0.36      4.78 o 
  -6   7   0      391.89      380.50     10.96 o 
  -5   7   0        8.17        3.00      3.04 o 
  -4   7   0        8.36        6.89      2.71 o 
  -3   7   0      114.55      110.48      5.07 o 
  -2   7   0        0.01        0.39      2.06 o 
  -1   7   0        6.06        4.95      2.35 o 
   0   7   0       11.87       10.09      2.89 o 
   1   7   0       15.70       20.82      4.76 o 
   2   7   0        0.62        0.51      3.94 o 
   3   7   0       10.66       12.36      4.43 o 
   4   7   0       10.42       15.15      5.35 o 
   5   7   0       23.64       13.77      5.73 o 
   6   7   0       17.81       11.96      6.84 o 
  -8   8   0        1.27        0.92      4.85 o 
  -7   8   0       21.02       15.43      4.82 o 
  -6   8   0        6.31        3.58      5.35 o 
  -5   8   0       64.12       49.87      7.80 o 
  -4   8   0       16.76        1.66      5.65 o 
  -3   8   0       88.41       94.46      4.78 o 
  -2   8   0       12.20       14.26      3.19 o 
  -1   8   0       93.03       73.03      4.53 o 
   0   8   0       33.97       32.89      4.17 o 
   1   8   0       27.66       25.37      4.24 o 
   2   8   0        0.16        1.26      4.71 o 
   3   8   0      383.65      387.21     15.09 o 
   4   8   0        2.54        3.30      5.35 o 
   5   8   0        9.92        8.99      6.07 o 
  -7   9   0        3.26        7.46      7.54 o 
  -6   9   0        1.77       -0.11      6.12 o 
  -5   9   0        3.05        0.32      6.31 o 
  -4   9   0        4.43        0.15      6.07 o 
  -3   9   0       79.78       94.46     10.06 o 
  -2   9   0      291.84      272.76      8.41 o 
  -1   9   0       14.87       16.58      3.88 o 
   0   9   0        7.53        7.74      5.88 o 
   1   9   0       86.00       86.92      5.95 o 
   2   9   0      207.43      204.86     11.06 o 
   3   9   0        4.93        6.69      5.54 o 
   4   9   0       24.30       14.75      6.84 o 
  -6  10   0       13.28       13.30      7.78 o 
  -5  10   0        0.97        1.24      7.31 o 
  -4  10   0        0.00       -6.56      6.39 o 
  -3  10   0       77.10       74.10      9.46 o 
  -2  10   0        0.99        3.59      3.52 o 
  -1  10   0       42.46       54.76      5.32 o 
   0  10   0        0.08       -2.79      6.43 o 
   1  10   0        6.10        6.66      4.41 o 
   2  10   0       13.49        8.80      5.67 o 
   3  10   0       15.56       13.26      7.03 o 
  -4  11   0        4.41        8.16      7.76 o 
  -3  11   0       50.36       46.14      9.85 o 
  -2  11   0        3.54        8.82      7.20 o 
  -1  11   0        3.05        0.17      4.37 o 
   0  11   0        3.09       -0.96      4.88 o 
   1  11   0        0.01       -4.30      4.44 o 
  -1 -11   1        0.80      -10.60      7.07 o 
   0 -11   1       20.69       12.31      8.29 o 
   1 -11   1        5.89       -0.27      4.45 o 
   2 -11   1        8.86       10.53      7.78 o 
   3 -11   1        0.10        4.67      6.76 o 
   4 -11   1        0.12       -7.01      6.35 o 
  -3 -10   1        0.01       -4.05      6.20 o 
  -2 -10   1       24.24       15.47      5.84 o 
  -1 -10   1        1.94        4.16      4.15 o 
   0 -10   1        1.44       -3.80      3.97 o 
   1 -10   1        1.64       -6.36      4.42 o 
   2 -10   1        1.49        1.68      3.59 o 
   3 -10   1        8.77       10.10      6.39 o 
   4 -10   1        6.30       23.29      7.99 o 
   5 -10   1        4.34       -0.72      6.67 o 
   6 -10   1        6.28       15.84      7.57 o 
  -4  -9   1       15.54       20.03      7.31 o 
  -3  -9   1      129.25      134.55      9.51 o 
  -2  -9   1       82.72       95.25      8.91 o 
  -1  -9   1        4.88        4.32      3.72 o 
   0  -9   1       37.88       39.12      4.72 o 
   1  -9   1        9.33       11.48      3.38 o 
   2  -9   1        6.84        2.24      4.37 o 
   3  -9   1       11.41       15.75      6.33 o 
   4  -9   1        0.23       -0.55      5.37 o 
   5  -9   1       17.62       21.33      6.69 o 
   6  -9   1       36.47       58.95      9.38 o 
   7  -9   1        0.00       10.00      7.78 o 
  -5  -8   1       14.31       15.17      6.52 o 
  -4  -8   1       62.09       84.89      9.42 o 
  -3  -8   1       88.68       88.34      7.54 o 
  -2  -8   1        2.32       -3.26      3.92 o 
  -1  -8   1        7.90        5.22      3.62 o 
   0  -8   1       67.69       65.57      8.44 o 
   1  -8   1      141.64      150.20     10.43 o 
   2  -8   1      134.84      125.16      5.52 o 
   3  -8   1      203.36      212.75      6.74 o 
   4  -8   1      289.34      306.14     14.73 o 
   5  -8   1        7.81        9.02      5.54 o 
   6  -8   1        0.76        0.59      4.98 o 
   7  -8   1        0.00        5.00      4.21 o 
   8  -8   1        0.02       -1.36      6.71 o 
  -6  -7   1       31.75       35.81      7.91 o 
  -5  -7   1        4.01       -0.47      5.26 o 
  -4  -7   1      336.60      343.16     13.90 o 
  -3  -7   1        4.03       14.07      4.80 o 
  -2  -7   1        1.81        2.64      3.79 o 
  -1  -7   1        1.06        1.49      2.55 o 
   0  -7   1        0.01       -0.92      2.20 o 
   1  -7   1        5.24        2.39      3.15 o 
   2  -7   1        3.30        3.09      2.14 o 
   3  -7   1       52.35       48.35      2.80 o 
   4  -7   1        4.07        0.44      2.99 o 
   5  -7   1       29.07       25.66      3.82 o 
   6  -7   1       58.12       64.26      5.46 o 
   7  -7   1       98.53       91.67      8.74 o 
   8  -7   1        5.04        0.83      6.03 o 
  -7  -6   1        0.11       -9.62      6.42 o 
  -6  -6   1       20.13       29.45      6.05 o 
  -5  -6   1        2.93        6.39      5.07 o 
  -4  -6   1        4.35        1.49      4.33 o 
  -3  -6   1       21.27       16.99      4.54 o 
  -2  -6   1        4.10        3.58      3.26 o 
  -1  -6   1        4.94        7.77      2.55 o 
   0  -6   1      163.10      177.45      5.67 o 
   1  -6   1      615.94      622.34      9.02 o 
   2  -6   1       56.61       62.88      2.86 o 
   3  -6   1      100.73      108.95      3.35 o 
   4  -6   1       33.54       29.38      4.66 o 
   5  -6   1      233.26      240.49     10.46 o 
   6  -6   1        7.22        6.24      4.20 o 
   7  -6   1       18.00       22.74      5.88 o 
   8  -6   1       20.38       12.30      5.99 o 
  -7  -5   1       10.75        9.48      5.90 o 
  -6  -5   1        0.05       -0.53      4.67 o 
  -5  -5   1       29.84       32.63      5.35 o 
  -4  -5   1       64.19       68.71      6.71 o 
  -3  -5   1       43.76       48.66      5.12 o 
  -2  -5   1        4.43        5.81      1.91 o 
  -1  -5   1       50.08       54.76      3.90 o 
   0  -5   1     1273.30     1311.64     22.11 o 
   1  -5   1      267.37      275.63      4.81 o 
   2  -5   1      177.76      179.89      3.96 o 
   3  -5   1        0.62       -1.24      1.13 o 
   4  -5   1        3.48        3.78      1.49 o 
   5  -5   1       91.60       92.56      6.48 o 
   6  -5   1       17.34       11.62      4.62 o 
   7  -5   1       22.24       12.25      5.46 o 
   8  -5   1       59.76       65.81      9.48 o 
   9  -5   1       23.09       24.79      7.67 o 
  -7  -4   1        9.34       11.36      4.92 o 
  -6  -4   1       13.50       14.72      3.67 o 
  -5  -4   1        0.35        1.26      3.70 o 
  -4  -4   1        0.73        2.98      4.62 o 
  -3  -4   1       59.35       59.19      3.19 o 
  -2  -4   1        0.01       -1.17      1.46 o 
  -1  -4   1       41.20       49.08      3.15 o 
   0  -4   1      896.50      933.86     21.64 o 
   1  -4   1       67.38       56.99      1.88 o 
   2  -4   1      494.38      506.14      7.31 o 
   3  -4   1     1220.32     1363.21     19.89 o 
   4  -4   1       71.78       87.05      6.26 o 
   5  -4   1       19.11       18.52      3.99 o 
   6  -4   1        0.64        1.62      3.64 o 
   7  -4   1       28.72       25.13      6.44 o 
   8  -4   1        2.46       -0.81      5.50 o 
   9  -4   1       30.13       27.60      8.42 o 
  -8  -3   1       16.61       18.46      6.73 o 
  -7  -3   1       16.33       23.89      5.75 o 
  -6  -3   1       45.97       42.66      4.19 o 
  -5  -3   1       61.64       62.08      3.75 o 
  -4  -3   1       79.94       63.98      5.25 o 
  -3  -3   1       61.07       69.30      3.38 o 
  -2  -3   1        4.95        1.31      2.20 o 
  -1  -3   1      383.40      341.77      9.41 o 
   0  -3   1      346.45      348.26      6.55 o 
   1  -3   1      347.81      319.38      4.71 o 
   2  -3   1      102.95       81.73      4.71 o 
   3  -3   1     1156.62     1175.13     17.17 o 
   4  -3   1      452.00      448.13      7.72 o 
   5  -3   1      559.87      594.16     17.90 o 
   6  -3   1      228.31      225.21     10.72 o 
   7  -3   1        1.10        3.35      4.31 o 
   8  -3   1       12.48        0.66      5.52 o 
   9  -3   1        0.38       -4.43      6.46 o 
  -8  -2   1       34.78       62.64      8.99 o 
  -7  -2   1        0.74       -7.16      4.77 o 
  -6  -2   1        9.47       17.66     11.91 o 
  -5  -2   1       35.88       42.49      3.36 o 
  -4  -2   1       97.95      104.66      3.91 o 
  -3  -2   1      210.43      197.96      4.92 o 
  -2  -2   1      790.17      783.29     12.35 o 
  -1  -2   1      702.26      643.11     10.19 o 
   0  -2   1      198.52      177.51      4.90 o 
   1  -2   1     1130.69     1101.38     15.36 o 
   2  -2   1       28.53       32.85      1.49 o 
   3  -2   1       87.52       98.35      4.27 o 
   4  -2   1      438.32      441.57      5.93 o 
   5  -2   1       19.87       18.11      2.12 o 
   6  -2   1       62.64       68.84      6.93 o 
   7  -2   1      234.07      234.04     11.81 o 
   8  -2   1        0.84        0.19      4.97 o 
   9  -2   1       28.84       26.88      7.74 o 
  -9  -1   1       25.25       34.48      8.10 o 
  -8  -1   1        0.10        3.71      5.43 o 
  -7  -1   1       26.20       16.35      5.63 o 
  -6  -1   1      328.82      346.17      8.32 o 
  -5  -1   1       14.84       12.98      5.43 o 
  -4  -1   1      288.40      292.03      9.76 o 
  -3  -1   1      488.17      489.76      8.62 o 
  -2  -1   1     2067.51     2119.63     39.62 o 
  -1  -1   1     7348.26     6955.29    124.32 o 
   0  -1   1      617.70      487.81      9.76 o 
   1  -1   1      480.25      411.64      8.38 o 
   2  -1   1     1034.28      975.00     14.01 o 
   3  -1   1      309.62      289.42      6.99 o 
   4  -1   1      359.48      420.03      7.75 o 
   5  -1   1      237.24      229.55     14.63 o 
   6  -1   1       32.49       41.56      6.22 o 
   7  -1   1      114.74      107.97      8.29 o 
   9  -1   1        1.87       -5.86      5.99 o 
  -9   0   1       25.78       21.61      7.65 o 
  -8   0   1        0.29       -0.49      5.22 o 
  -7   0   1        2.58       -5.43      4.62 o 
  -6   0   1       30.46       27.51      5.33 o 
  -5   0   1      135.12      143.95      4.35 o 
  -4   0   1       54.25       50.77      2.54 o 
  -3   0   1       29.91       28.87      5.38 o 
  -2   0   1     1531.32     1459.87     20.29 o 
  -1   0   1      169.89      141.13      3.47 o 
   0   0   1       64.22       54.97      1.60 o 
   1   0   1      103.21       77.79      2.32 o 
   2   0   1      479.59      450.07      7.30 o 
   3   0   1      776.28      752.37     11.88 o 
   4   0   1      545.16      543.60      9.73 o 
   5   0   1      289.92      290.35      6.80 o 
   6   0   1       43.09       48.94      3.78 o 
   7   0   1        3.73        4.22      4.54 o 
   8   0   1       25.77       20.57      6.73 o 
   9   0   1       76.24       99.51     10.91 o 
  -9   1   1        3.86        9.85      6.14 o 
  -8   1   1        1.82        1.15      4.73 o 
  -7   1   1        0.23       -1.02      4.35 o 
  -6   1   1       49.40       54.77      6.44 o 
  -5   1   1      298.82      311.82      6.80 o 
  -4   1   1       40.47       36.05      3.93 o 
  -3   1   1      130.48      122.94      3.34 o 
  -2   1   1        8.30        9.48      1.98 o 
  -1   1   1     7774.79     7176.43    135.10 o 
   0   1   1      616.93      550.21     11.25 o 
   1   1   1     2097.02     1966.45     36.42 o 
   2   1   1        4.85        4.57      1.14 o 
   3   1   1        0.04        0.50      1.21 o 
   4   1   1       10.18        6.14      1.65 o 
   5   1   1      133.92      136.50      4.77 o 
   6   1   1      158.94      150.73      5.38 o 
   7   1   1        0.81       -5.90      4.22 o 
   8   1   1       36.03       48.79      8.21 o 
   9   1   1        6.93       11.89      7.05 o 
  -9   2   1        2.65        4.05      6.10 o 
  -8   2   1        1.21       -3.73      4.80 o 
  -7   2   1      103.32      107.33      8.18 o 
  -6   2   1      320.00      321.40     12.96 o 
  -5   2   1      171.71      176.30      8.61 o 
  -4   2   1      139.09      149.53      7.03 o 
  -3   2   1      164.80      147.17      6.20 o 
  -2   2   1      141.31      139.20      4.18 o 
  -1   2   1      498.91      453.13     18.85 o 
   0   2   1     1135.40     1070.52     15.78 o 
   1   2   1       10.01        5.24      1.62 o 
   2   2   1      568.73      559.04      9.37 o 
   3   2   1       27.36       21.80      2.12 o 
   4   2   1        1.16        2.22      1.69 o 
   5   2   1       96.14       99.68      8.53 o 
   6   2   1      304.18      295.03      9.06 o 
   7   2   1       58.76       55.22      7.54 o 
   8   2   1        2.33        0.62      5.46 o 
  -9   3   1        1.77       -3.28      5.80 o 
  -8   3   1       20.32       10.21      5.56 o 
  -7   3   1       63.73       70.27      7.91 o 
  -6   3   1       22.76       29.22      5.56 o 
  -5   3   1       38.72       45.14      5.35 o 
  -4   3   1      107.92       95.65      5.92 o 
  -3   3   1      222.91      234.44      8.25 o 
  -2   3   1      653.74      588.67      7.81 o 
  -1   3   1     1008.41     1018.47     15.42 o 
   0   3   1      463.44      467.03      8.45 o 
   1   3   1       21.50       20.78      5.01 o 
   2   3   1       22.80       20.88      1.98 o 
   3   3   1      315.42      336.28      8.18 o 
   4   3   1       40.20       51.52      5.75 o 
   5   3   1      213.22      207.99      6.45 o 
   6   3   1       30.65       26.72      4.12 o 
   7   3   1       10.98        6.48      3.71 o 
   8   3   1        4.25        1.45      6.18 o 
  -9   4   1        3.83       -0.68      5.73 o 
  -8   4   1        0.04       -1.79      4.73 o 
  -7   4   1       15.64       10.42      5.14 o 
  -6   4   1       11.17       11.96      4.52 o 
  -5   4   1        1.90       -2.28      2.83 o 
  -4   4   1       12.48       19.31      3.47 o 
  -3   4   1        2.68        3.02      1.17 o 
  -2   4   1      275.06      287.93      4.79 o 
  -1   4   1        0.06       -1.79      1.19 o 
   0   4   1       58.08       56.37      3.96 o 
   1   4   1      578.02      581.61     14.56 o 
   2   4   1       96.59      112.50      3.46 o 
   3   4   1      259.63      270.47     12.62 o 
   4   4   1       36.09       38.44      3.30 o 
   5   4   1      115.82      119.77      5.28 o 
   6   4   1      102.40      108.80     10.03 o 
   7   4   1       31.26       37.02      6.71 o 
  -9   5   1       22.68       21.42      6.82 o 
  -8   5   1        1.23        2.94      5.54 o 
  -7   5   1        2.56        1.39      4.62 o 
  -6   5   1      393.86      383.57     14.64 o 
  -5   5   1        0.01       -4.25      2.83 o 
  -4   5   1      168.68      180.26      7.15 o 
  -3   5   1      148.33      144.59      3.44 o 
  -2   5   1       86.92       99.48      2.82 o 
  -1   5   1       31.25       36.12      4.82 o 
   0   5   1       13.88       16.36      2.48 o 
   1   5   1      618.48      669.32     13.94 o 
   2   5   1       42.93       46.82      4.88 o 
   3   5   1       55.57       64.45      5.88 o 
   4   5   1       12.68       11.30      4.37 o 
   5   5   1        8.78       10.64      4.67 o 
   6   5   1       18.24       30.80      6.39 o 
   7   5   1       11.25        7.37      5.86 o 
  -8   6   1        0.65        1.56      5.33 o 
  -7   6   1        1.31        1.34      4.84 o 
  -6   6   1       83.33       84.17      5.45 o 
  -5   6   1      143.97      129.56      5.85 o 
  -4   6   1       53.74       69.14      4.37 o 
  -3   6   1       28.72       28.89      2.12 o 
  -2   6   1        6.13        3.81      1.49 o 
  -1   6   1       34.15       42.97      3.53 o 
   0   6   1        0.98        2.04      3.78 o 
   1   6   1        6.09       15.56      5.75 o 
   2   6   1        4.20        5.31      3.64 o 
   3   6   1       37.20       39.54      5.63 o 
   4   6   1       27.07       29.90      5.58 o 
   5   6   1        0.20       -0.53      4.77 o 
   6   6   1        2.73        8.25      5.84 o 
   7   6   1       36.28       40.05      8.10 o 
  -8   7   1        8.39       10.62      4.76 o 
  -7   7   1        5.95        5.54      4.11 o 
  -6   7   1      244.13      234.10      8.58 o 
  -5   7   1       32.73       26.04      4.22 o 
  -4   7   1       35.95       48.16      4.29 o 
  -3   7   1        6.18       12.26      2.76 o 
  -2   7   1        0.67       -0.10      2.25 o 
  -1   7   1        1.64        4.05      2.35 o 
   0   7   1       25.91       32.87      6.55 o 
   1   7   1       48.00       44.97      4.38 o 
   2   7   1       10.16        7.50      4.56 o 
   3   7   1       25.20       29.62      5.73 o 
   4   7   1        8.62       11.94      5.29 o 
   5   7   1        4.19       -1.81      5.03 o 
   6   7   1       26.92       37.96      8.25 o 
  -8   8   1        0.10       -2.11      7.23 o 
  -7   8   1       52.02       73.80      6.51 o 
  -6   8   1       17.19       15.79      6.50 o 
  -5   8   1       50.76       56.05      8.18 o 
  -4   8   1       16.80       21.40      6.67 o 
  -3   8   1        0.05        4.62      4.86 o 
  -2   8   1       44.38       39.27      5.68 o 
  -1   8   1       11.22        5.90      5.55 o 
   0   8   1       13.70        8.31      3.25 o 
   1   8   1       68.41       66.70      6.39 o 
   2   8   1       42.81       59.91      7.03 o 
   3   8   1      102.74      110.12      8.48 o 
   4   8   1        7.69       12.04      5.86 o 
   5   8   1        0.09       -7.42      5.46 o 
  -7   9   1       25.56       43.05      9.19 o 
  -6   9   1       18.40       11.42      6.95 o 
  -5   9   1       27.57       31.03      7.78 o 
  -4   9   1        9.59       11.45      6.71 o 
  -3   9   1        2.11       -2.09      5.09 o 
  -2   9   1      156.37      145.26      6.40 o 
  -1   9   1        1.61        1.58      4.70 o 
   0   9   1       27.45       23.56      4.35 o 
   1   9   1      109.29       96.21      6.16 o 
   2   9   1       90.33       78.90      8.72 o 
   3   9   1       13.72        8.10      5.88 o 
   4   9   1       13.81        5.05      6.80 o 
  -6  10   1        9.44       17.46      8.82 o 
  -5  10   1        0.02        2.13      6.78 o 
  -4  10   1        4.92       12.13      7.57 o 
  -3  10   1       23.39        9.76      6.80 o 
  -2  10   1       16.50        6.93      4.13 o 
  -1  10   1       25.77       25.50      5.48 o 
   0  10   1        4.68        2.35      4.05 o 
   1  10   1        8.79        9.01      4.32 o 
   2  10   1       13.13       11.64      6.84 o 
   3  10   1        4.56        1.30      6.35 o 
  -4  11   1        1.70       -6.84      7.48 o 
  -3  11   1        1.74        4.41      7.91 o 
  -2  11   1       72.61       94.65     11.83 o 
  -1  11   1       15.74       12.72      4.48 o 
   0  11   1       10.86        7.06      5.06 o 
   1  11   1       12.98       22.70      5.25 o 
  -1 -11   2        0.63       12.53      6.12 o 
   0 -11   2        1.73        1.89      5.83 o 
   1 -11   2        3.66       -4.13      4.10 o 
   2 -11   2        0.43       -1.45      4.66 o 
   3 -11   2        3.52        2.07      7.12 o 
   4 -11   2        1.90       -4.60      7.35 o 
  -3 -10   2        8.15        4.01      6.48 o 
  -2 -10   2       15.05       10.46      6.22 o 
  -1 -10   2       37.14       28.55      4.94 o 
   0 -10   2       12.67       14.16      4.41 o 
   1 -10   2      248.10      210.98     15.53 o 
   2 -10   2        6.24       -0.82      4.45 o 
   3 -10   2       13.26       22.80      7.69 o 
   4 -10   2        0.57       -4.88      6.16 o 
   5 -10   2        0.03       -9.85      6.56 o 
   6 -10   2        0.84        1.51      7.57 o 
  -4  -9   2       85.09       93.27     10.78 o 
  -3  -9   2       88.74       99.70      9.51 o 
  -2  -9   2        0.10       -2.96      4.37 o 
  -1  -9   2        0.44        0.63      3.71 o 
   0  -9   2       23.62       22.04      4.28 o 
   1  -9   2       57.15       69.79      5.28 o 
   2  -9   2        3.10       -1.64      3.00 o 
   3  -9   2      107.17      133.18     10.21 o 
   4  -9   2       46.83       41.28      7.69 o 
   5  -9   2        0.11       -3.35      5.61 o 
   6  -9   2       33.49       35.02      8.16 o 
   7  -9   2        0.03        2.58      6.65 o 
  -5  -8   2        1.84        2.86      5.58 o 
  -4  -8   2       14.30       14.71      6.18 o 
  -3  -8   2        8.27       -2.22      4.39 o 
  -2  -8   2        0.78       -3.15      3.75 o 
  -1  -8   2       13.74       15.26      6.54 o 
   0  -8   2       18.17       22.37      3.54 o 
   1  -8   2       80.09       75.47      4.62 o 
   2  -8   2        0.44        1.31      2.73 o 
   3  -8   2        7.71       11.79      7.54 o 
   4  -8   2       10.87       12.08      5.88 o 
   5  -8   2      244.58      239.22     13.53 o 
   6  -8   2       79.21       92.19      6.11 o 
   7  -8   2        3.60        8.45      4.42 o 
  -6  -7   2        9.44       10.21      6.12 o 
  -5  -7   2       31.22       36.42      7.35 o 
  -4  -7   2       14.38        9.76      5.07 o 
  -3  -7   2        0.44       -0.26      3.77 o 
  -2  -7   2        5.44        8.74      4.03 o 
  -1  -7   2      102.65      103.20      5.13 o 
   0  -7   2       34.01       43.88     12.98 o 
   1  -7   2        8.18        7.22      3.61 o 
   2  -7   2       53.30       52.71      5.30 o 
   3  -7   2        0.29        1.38      1.83 o 
   4  -7   2      378.95      343.53      9.34 o 
   5  -7   2      205.54      216.66      7.82 o 
   6  -7   2        0.05        1.73      4.26 o 
   7  -7   2        1.56        1.47      5.61 o 
   8  -7   2        0.07        1.28      5.56 o 
  -7  -6   2        1.11        9.23      6.56 o 
  -6  -6   2        5.07        4.71      5.67 o 
  -5  -6   2       34.66       35.27      6.03 o 
  -4  -6   2        4.86        7.80      4.43 o 
  -3  -6   2       12.52       19.88      4.60 o 
  -2  -6   2        3.38        6.03      3.35 o 
  -1  -6   2      101.08      106.60      4.80 o 
   0  -6   2       59.66       63.85      3.77 o 
   1  -6   2      214.63      229.00      4.67 o 
   2  -6   2      101.05       92.72      3.06 o 
   3  -6   2        0.91       -1.52      2.48 o 
   4  -6   2      143.37      141.24      7.52 o 
   5  -6   2       16.60       19.27      4.73 o 
   6  -6   2       14.20        5.12      4.31 o 
   7  -6   2        3.07        8.82      5.12 o 
   8  -6   2        1.38        1.71      6.01 o 
  -7  -5   2        0.82       -4.16      4.80 o 
  -6  -5   2        4.30        6.52      4.60 o 
  -5  -5   2        4.50        7.40      4.05 o 
  -4  -5   2       77.04       92.82      6.65 o 
  -3  -5   2        3.23        1.55      2.28 o 
  -2  -5   2       66.14       77.33      3.47 o 
  -1  -5   2        4.36        6.13      1.42 o 
   0  -5   2       49.33       54.06      5.64 o 
   1  -5   2      166.77      172.05      4.79 o 
   2  -5   2       62.72       54.60      3.89 o 
   3  -5   2        2.63        3.56      1.52 o 
   4  -5   2       69.68       75.51      3.25 o 
   5  -5   2       20.16       16.90      4.31 o 
   6  -5   2       47.02       47.06      6.31 o 
   7  -5   2        1.83       -1.53      4.43 o 
   8  -5   2        7.95       -4.24      5.84 o 
   9  -5   2       12.77        7.57      7.31 o 
  -7  -4   2        6.96        3.65      3.96 o 
  -6  -4   2       23.98       19.44      3.86 o 
  -5  -4   2       72.20       69.09      4.19 o 
  -4  -4   2       85.06       73.04      4.90 o 
  -3  -4   2       77.46       72.87      3.41 o 
  -2  -4   2      214.86      224.94     14.32 o 
  -1  -4   2      203.20      197.00      3.96 o 
   0  -4   2       56.40       54.75      2.66 o 
   1  -4   2      584.05      602.24     10.39 o 
   2  -4   2        2.22        4.04      1.30 o 
   3  -4   2     1178.96     1233.29     18.46 o 
   4  -4   2      308.26      310.84     13.22 o 
   5  -4   2      247.51      243.76     10.55 o 
   6  -4   2        9.20       11.40      4.13 o 
   7  -4   2        0.93        1.81      4.26 o 
   8  -4   2      110.10      105.99      9.61 o 
   9  -4   2        0.31        2.11      6.59 o 
  -8  -3   2        0.04        2.96      6.31 o 
  -7  -3   2       67.28       67.97      8.21 o 
  -6  -3   2       56.87       62.70      4.64 o 
  -5  -3   2       27.52       32.17      3.49 o 
  -4  -3   2       11.12        9.29      2.32 o 
  -3  -3   2       61.69       67.00      3.10 o 
  -2  -3   2       38.03       35.17      2.26 o 
  -1  -3   2      285.41      284.30      4.66 o 
   0  -3   2     1281.03     1208.91     17.98 o 
   1  -3   2      109.91      112.31      3.17 o 
   2  -3   2      531.22      564.81      9.23 o 
   3  -3   2      148.10      143.26      4.80 o 
   4  -3   2       40.01       39.39      2.89 o 
   5  -3   2      157.06      161.09      4.18 o 
   6  -3   2      146.46      129.35      8.21 o 
   7  -3   2       28.45       20.40      5.33 o 
   8  -3   2        2.14       -4.09      4.71 o 
   9  -3   2        0.10       -0.72      6.10 o 
  -8  -2   2        0.03       -0.38      5.48 o 
  -7  -2   2       38.85       35.72      6.91 o 
  -6  -2   2        1.75        4.12      2.62 o 
  -5  -2   2       42.64       44.15      6.21 o 
  -4  -2   2        0.14        0.73      1.56 o 
  -3  -2   2       12.80       12.89      1.84 o 
  -2  -2   2     1039.71     1082.85     16.12 o 
  -1  -2   2      685.48      659.17     10.19 o 
   1  -2   2      118.26      129.22      4.09 o 
   2  -2   2      752.65      734.25     19.09 o 
   3  -2   2      422.11      466.35      8.05 o 
   4  -2   2     1113.13     1128.07     17.07 o 
   5  -2   2       11.29        9.60      1.73 o 
   6  -2   2       23.28       22.93      4.62 o 
   7  -2   2      140.37      137.47      9.34 o 
   8  -2   2        7.06        4.60      5.46 o 
   9  -2   2        2.10       -8.15      5.43 o 
  -9  -1   2        9.24       13.92      7.48 o 
  -8  -1   2        9.30        4.97      5.82 o 
  -7  -1   2      129.76      127.69      8.91 o 
  -6  -1   2       53.24       58.56      3.73 o 
  -5  -1   2      107.41      105.57      4.14 o 
  -4  -1   2       85.94       74.56      3.17 o 
  -3  -1   2       35.96       36.95      2.10 o 
  -2  -1   2     1631.36     1638.09     22.91 o 
  -1  -1   2    16136.01    15804.04    545.39 o 
   0  -1   2     1539.89     1542.26     28.86 o 
   1  -1   2     2541.73     2343.99     43.03 o 
   2  -1   2     1492.71     1502.76     21.06 o 
   3  -1   2        0.01        0.66      0.90 o 
   4  -1   2       83.50       84.31      3.04 o 
   5  -1   2      135.37      150.43      4.51 o 
   6  -1   2       46.63       53.22      6.44 o 
   7  -1   2       37.27       27.11      6.03 o 
   8  -1   2        5.76       24.66      6.54 o 
   9  -1   2        7.15        7.10      6.44 o 
  -9   0   2        0.33        4.05      6.52 o 
  -8   0   2        5.51        1.04      5.95 o 
  -7   0   2      126.10      120.67      9.19 o 
  -6   0   2       12.36       10.17      4.35 o 
  -5   0   2      146.21      136.36      4.18 o 
  -4   0   2      369.71      382.22      7.28 o 
  -3   0   2      274.42      250.28      8.17 o 
  -2   0   2     7912.32     7743.36    101.31 o 
  -1   0   2      810.08      752.62     10.87 o 
   0   0   2       94.24       81.10      2.62 o 
   1   0   2      360.35      337.53      7.57 o 
   2   0   2      490.94      517.63      8.33 o 
   3   0   2      494.86      489.41     18.22 o 
   4   0   2        0.87       -0.63      1.40 o 
   5   0   2       28.46       31.39      3.28 o 
   6   0   2       17.49       16.31      3.61 o 
   7   0   2       61.28       61.23      8.38 o 
   8   0   2       64.96       62.81      8.67 o 
   9   0   2        3.00       -4.16      6.35 o 
  -9   1   2        0.14       -2.07      6.18 o 
  -8   1   2        0.12       -1.32      5.09 o 
  -7   1   2       12.33        5.92      4.80 o 
  -6   1   2       97.19      102.37      7.20 o 
  -5   1   2      172.85      166.36      6.91 o 
  -4   1   2        7.68       10.91      1.37 o 
  -3   1   2      786.89      766.73     11.55 o 
  -2   1   2       16.05       10.55      2.23 o 
  -1   1   2      339.36      336.92      6.70 o 
   0   1   2     1056.92     1006.71     19.29 o 
   1   1   2        0.02       17.52      1.81 o 
   2   1   2       59.00       58.06      2.20 o 
   3   1   2      753.68      749.13     12.27 o 
   4   1   2       72.34       70.14      3.22 o 
   5   1   2        7.63        6.32      2.02 o 
   6   1   2        0.09       -3.09      2.21 o 
   7   1   2       95.89      115.54      8.78 o 
   8   1   2       32.35       28.67      7.08 o 
   9   1   2        0.00        7.97      6.69 o 
  -9   2   2        1.78       -3.43      5.80 o 
  -8   2   2        1.70        4.52      5.35 o 
  -7   2   2       24.50       27.54      5.73 o 
  -6   2   2      159.70      162.57      9.21 o 
  -5   2   2        1.98        0.34      3.03 o 
  -4   2   2       22.83       16.60      3.54 o 
  -3   2   2       84.61       87.55      4.69 o 
  -2   2   2     3925.21     3695.78     60.29 o 
  -1   2   2      661.82      653.13      8.22 o 
   0   2   2    15325.71    14745.54    438.00 o 
   1   2   2        6.79        4.03      1.49 o 
   2   2   2        8.18        5.35      1.26 o 
   3   2   2      139.13      146.40      4.34 o 
   4   2   2      185.49      185.05      5.36 o 
   5   2   2      158.52      168.02      5.57 o 
   6   2   2       13.90       19.87      4.72 o 
   7   2   2      167.31      171.95     10.36 o 
   8   2   2       25.93       27.09      7.05 o 
  -9   3   2        1.78       -2.45      5.78 o 
  -8   3   2       19.87       19.93      6.27 o 
  -7   3   2       65.15       63.83      7.59 o 
  -6   3   2        5.31        3.03      3.75 o 
  -5   3   2      244.86      225.21      9.80 o 
  -4   3   2       18.64       19.91      3.79 o 
  -3   3   2        0.00        0.36      0.73 o 
  -2   3   2      361.25      361.37      5.37 o 
  -1   3   2       30.94       28.52      3.79 o 
   0   3   2        1.30        2.21      1.46 o 
   1   3   2      137.70      147.90      6.23 o 
   2   3   2      627.96      645.65     10.86 o 
   3   3   2      802.37      839.57     14.15 o 
   4   3   2       66.59       70.81      4.34 o 
   5   3   2       64.65       63.24      4.02 o 
   6   3   2      252.85      239.93      7.69 o 
   7   3   2       19.00       10.89      4.11 o 
   8   3   2       20.12       26.79      7.69 o 
  -9   4   2        8.12        3.22      6.14 o 
  -8   4   2        3.91       -1.04      4.65 o 
  -7   4   2      232.10      219.39     11.45 o 
  -6   4   2      405.34      396.76     14.71 o 
  -5   4   2       26.55       23.08      4.73 o 
  -4   4   2      241.37      224.65      6.52 o 
  -3   4   2        8.40       10.00      1.25 o 
  -2   4   2     1068.46     1099.37     13.79 o 
  -1   4   2     1322.80     1454.86     21.98 o 
   0   4   2       38.04       34.06      2.74 o 
   1   4   2       56.62       67.01      3.49 o 
   2   4   2       25.20       24.15      2.11 o 
   3   4   2       16.55       15.53      2.38 o 
   4   4   2      207.59      195.75      6.00 o 
   5   4   2       92.67       96.17      4.85 o 
   6   4   2        6.04        5.20      4.28 o 
   7   4   2        0.18       -5.22      4.88 o 
  -9   5   2       11.57        8.42      6.48 o 
  -8   5   2        8.95        2.81      5.12 o 
  -7   5   2       57.91       57.91      7.35 o 
  -6   5   2       67.48       75.94      7.52 o 
  -5   5   2        3.72        3.66      2.68 o 
  -4   5   2      504.98      523.10     11.23 o 
  -3   5   2      486.48      509.88      7.75 o 
  -2   5   2      408.53      451.77      7.00 o 
  -1   5   2      174.44      173.45      6.30 o 
   0   5   2        1.49        1.32      1.88 o 
   1   5   2        0.80        2.16      2.27 o 
   2   5   2       41.25       33.06      4.39 o 
   3   5   2        5.58       10.00      3.71 o 
   4   5   2        4.44        1.85      3.82 o 
   5   5   2       33.17       33.99      5.78 o 
   6   5   2        1.93       -3.45      5.20 o 
   7   5   2        3.49       -3.52      5.95 o 
  -8   6   2       19.81       10.06      6.27 o 
  -7   6   2       58.08       56.73      7.82 o 
  -6   6   2       74.09       82.54      7.15 o 
  -5   6   2       35.01       29.84      3.92 o 
  -4   6   2        6.22        4.09      2.58 o 
  -3   6   2      352.07      337.77      7.81 o 
  -2   6   2       67.69       66.43      2.64 o 
  -1   6   2      196.32      209.32      6.86 o 
   0   6   2       18.06       20.00      2.96 o 
   1   6   2       69.69       65.47      6.07 o 
   2   6   2       83.42       82.35      6.07 o 
   3   6   2       32.02       36.59      5.75 o 
   4   6   2        0.00        2.79      4.20 o 
   5   6   2        1.92        7.18      5.31 o 
   6   6   2        1.63       -2.28      5.71 o 
  -8   7   2       19.26       19.24     13.06 o 
  -7   7   2        0.00        1.69      3.84 o 
  -6   7   2        3.85        3.32      3.79 o 
  -5   7   2      124.24      125.12      6.11 o 
  -4   7   2        4.98        2.99      2.70 o 
  -3   7   2       19.90       25.69      3.07 o 
  -2   7   2       27.11       24.64      3.35 o 
  -1   7   2       16.83       18.53      3.32 o 
   0   7   2      125.60      118.91     10.68 o 
   1   7   2        7.23       11.04      4.20 o 
   2   7   2      334.05      354.16     13.30 o 
   4   7   2      101.91      100.51      8.14 o 
   5   7   2        3.04       -6.46      5.58 o 
   6   7   2       35.65       31.46      7.86 o 
  -8   8   2        1.35        0.21      4.74 o 
  -7   8   2       18.90       21.45      5.64 o 
  -6   8   2       63.60       84.16     10.12 o 
  -5   8   2       28.16       35.29      7.61 o 
  -4   8   2      123.62      125.98      9.63 o 
  -3   8   2      172.41      187.28     11.17 o 
  -2   8   2        5.45        2.44      2.92 o 
  -1   8   2       68.69       68.92      5.14 o 
   0   8   2       59.88       60.07      5.56 o 
   1   8   2      225.02      206.58      7.86 o 
   2   8   2      144.89      134.31      8.99 o 
   3   8   2       82.37       95.01      8.27 o 
   4   8   2       14.67        7.42      5.78 o 
   5   8   2        1.33        8.61      6.29 o 
  -7   9   2       10.39       27.37      8.78 o 
  -6   9   2        0.71        7.18      7.37 o 
  -5   9   2        5.44        0.45      5.78 o 
  -4   9   2       93.61       97.21      9.80 o 
  -3   9   2       24.64       24.04      6.86 o 
  -2   9   2       15.83       16.14      4.00 o 
  -1   9   2       59.63       54.60      5.32 o 
   0   9   2      114.33       89.62      5.87 o 
   1   9   2       37.49       35.01      5.00 o 
   2   9   2       12.83       21.06      6.27 o 
   3   9   2       36.88       39.43      7.59 o 
   4   9   2       14.49        6.86      6.67 o 
  -6  10   2        4.15        4.33      8.06 o 
  -5  10   2        2.33        2.60      7.91 o 
  -4  10   2        4.59        0.26      6.56 o 
  -3  10   2       47.62       60.21      9.70 o 
  -2  10   2        4.65        1.44      3.87 o 
  -1  10   2       11.53        6.48      3.98 o 
   0  10   2        0.33       -1.80      6.91 o 
   1  10   2        1.56        1.80      4.54 o 
   2  10   2       33.37       28.35      7.25 o 
   3  10   2       31.68       26.92      7.78 o 
  -4  11   2        0.01      -10.83      7.44 o 
  -3  11   2        7.98       -1.88      8.08 o 
  -2  11   2       22.50       23.70      8.42 o 
  -1  11   2        0.87       -4.99      4.21 o 
   0  11   2        4.54        6.21      5.14 o 
   1  11   2        3.75       -4.46      4.92 o 
  -1 -11   3        4.98        9.63      6.54 o 
   0 -11   3       11.54       13.94      6.05 o 
   1 -11   3       16.91       12.22      4.57 o 
   2 -11   3        0.26        2.55      4.39 o 
   3 -11   3        9.43        5.80      7.31 o 
   4 -11   3        0.66       -0.26      7.44 o 
  -3 -10   3       17.05       17.39      7.05 o 
  -2 -10   3       11.45       14.17      6.24 o 
  -1 -10   3        1.12       -6.87      4.58 o 
   0 -10   3       14.34       11.02      4.52 o 
   1 -10   3       48.69       50.99      6.84 o 
   2 -10   3       30.33       34.40      7.05 o 
   3 -10   3       24.66       43.50      8.74 o 
   4 -10   3        0.02        1.75      6.12 o 
   5 -10   3        7.18       12.75      6.78 o 
   6 -10   3       13.16       26.17      8.87 o 
  -4  -9   3       97.94      120.01     10.42 o 
  -3  -9   3        3.32        0.47      5.80 o 
  -2  -9   3        0.25        2.79      4.84 o 
  -1  -9   3        0.46       -1.49      5.03 o 
   0  -9   3      342.51      313.53      9.43 o 
   1  -9   3       86.39       81.29      5.33 o 
   2  -9   3       92.79       83.75      5.32 o 
   3  -9   3      170.95      164.02     10.91 o 
   4  -9   3        0.00        5.09      5.75 o 
   5  -9   3        0.04        4.41      5.84 o 
   6  -9   3        2.51       -1.58      6.14 o 
   7  -9   3        2.24        1.30      6.88 o 
  -5  -8   3       81.87       99.06      9.85 o 
  -4  -8   3       15.12       14.60      6.18 o 
  -3  -8   3       29.36       26.26      6.10 o 
  -2  -8   3        4.03        0.60      3.90 o 
  -1  -8   3        0.49        0.06      3.10 o 
   0  -8   3      123.57      122.58      8.55 o 
   1  -8   3       47.12       38.09      4.06 o 
   2  -8   3       64.87       63.03     12.06 o 
   3  -8   3       35.31       35.08      4.85 o 
   4  -8   3       32.25       34.95      6.95 o 
   5  -8   3      181.78      173.03     16.56 o 
   6  -8   3       15.34       13.13      8.16 o 
   7  -8   3       49.28       44.60      5.61 o 
  -6  -7   3        0.40       -7.44      6.10 o 
  -5  -7   3       43.15       39.41      7.03 o 
  -4  -7   3        3.41        4.69      4.99 o 
  -3  -7   3       21.63       39.77      5.99 o 
  -2  -7   3        2.48        1.58      3.50 o 
  -1  -7   3        6.08        5.59      3.10 o 
   0  -7   3        0.15        3.20      2.62 o 
   1  -7   3       12.11       11.56      2.80 o 
   2  -7   3      189.90      187.11     14.23 o 
   3  -7   3       22.62       24.38      2.97 o 
   4  -7   3      856.38      812.81     16.54 o 
   5  -7   3       52.96       57.67      6.78 o 
   6  -7   3       28.32       41.71      6.86 o 
   7  -7   3        0.00       -1.94      5.33 o 
   8  -7   3        9.65        5.78      6.42 o 
  -6  -6   3       13.58       19.42      5.63 o 
  -5  -6   3        0.02        1.88      4.60 o 
  -4  -6   3        0.27       -0.09      4.09 o 
  -3  -6   3        3.73        3.41      3.75 o 
  -2  -6   3        1.78       -1.19      3.28 o 
  -1  -6   3      196.65      206.83      6.43 o 
   0  -6   3      102.69      101.60      9.02 o 
   1  -6   3      414.86      418.33      8.99 o 
   2  -6   3      132.68      149.13      8.21 o 
   3  -6   3       55.72       47.52      2.66 o 
   4  -6   3      421.27      407.74      8.68 o 
   5  -6   3       42.05       48.98      6.01 o 
   6  -6   3      117.49      122.08      8.74 o 
   7  -6   3       57.22       74.36      8.87 o 
   8  -6   3       11.02       12.11      6.46 o 
  -7  -5   3        2.40       -6.03      4.94 o 
  -6  -5   3       10.34       10.34      4.90 o 
  -5  -5   3      189.15      182.89      9.25 o 
  -4  -5   3       27.09       27.39      3.45 o 
  -3  -5   3        7.48        6.57      2.43 o 
  -2  -5   3        1.26       -1.00      1.73 o 
  -1  -5   3      178.23      183.57      4.15 o 
   0  -5   3       38.47       46.54      5.89 o 
   1  -5   3      176.71      182.81      5.02 o 
   2  -5   3      921.09     1008.29     13.47 o 
   3  -5   3       49.76       56.30      2.96 o 
   4  -5   3       18.97       24.08      4.24 o 
   5  -5   3      192.26      185.49      9.40 o 
   6  -5   3       63.61       66.03      7.57 o 
   7  -5   3       34.82       35.42      6.39 o 
   8  -5   3       12.89       13.13      6.22 o 
   9  -5   3        0.21       -5.78      6.44 o 
  -7  -4   3        3.29       -3.99      3.62 o 
  -6  -4   3       18.55       16.53      3.70 o 
  -5  -4   3      120.84      124.44     10.12 o 
  -4  -4   3        3.15        3.57      2.38 o 
  -3  -4   3      436.44      437.00     11.58 o 
  -2  -4   3       54.02       45.57      2.91 o 
  -1  -4   3      299.18      302.02      5.27 o 
   0  -4   3      514.08      517.50      9.37 o 
   1  -4   3      120.88      116.82      3.61 o 
   2  -4   3       61.31       58.38      3.50 o 
   3  -4   3        0.78        2.19      1.42 o 
   4  -4   3       26.58       31.00      2.47 o 
   5  -4   3      154.17      141.09      7.93 o 
   6  -4   3        1.31       -0.96      3.73 o 
   7  -4   3        1.67       -0.02      4.31 o 
   8  -4   3       12.78       10.02      6.24 o 
   9  -4   3        2.26       -0.04      6.33 o 
  -8  -3   3        4.14        2.28      6.91 o 
  -7  -3   3       34.98       36.57      7.14 o 
  -6  -3   3       52.63       62.22      4.34 o 
  -5  -3   3       22.02       21.78      6.45 o 
  -4  -3   3        9.23       13.09      3.21 o 
  -3  -3   3      434.17      480.02      9.28 o 
  -2  -3   3       12.46       12.01      1.96 o 
  -1  -3   3       50.45       61.06      2.11 o 
   0  -3   3     1069.58     1065.71     21.22 o 
   1  -3   3        5.46        1.73      1.43 o 
   2  -3   3      239.15      260.55      7.29 o 
   3  -3   3       49.65       50.75      2.52 o 
   4  -3   3       13.66       14.55      1.87 o 
   5  -3   3       62.19       58.03      2.87 o 
   6  -3   3       26.90       32.05      5.65 o 
   7  -3   3       70.91       78.26      8.27 o 
   8  -3   3       43.08       53.56      8.16 o 
   9  -3   3        7.58        5.37      6.97 o 
  -8  -2   3       17.94       -0.60      6.14 o 
  -7  -2   3       57.46       65.32      7.61 o 
  -6  -2   3        6.35        6.76      2.86 o 
  -5  -2   3        0.00       -2.23      1.90 o 
  -4  -2   3       72.98       76.71      4.64 o 
  -3  -2   3      115.66      127.77      3.91 o 
  -2  -2   3      696.64      653.84     10.70 o 
  -1  -2   3     3607.78     3459.04     46.49 o 
   0  -2   3       12.22       16.89      3.01 o 
   1  -2   3      419.42      455.71     10.53 o 
   2  -2   3     1309.51     1296.21     25.40 o 
   3  -2   3     2810.13     2843.51     52.50 o 
   4  -2   3      107.28      117.31      3.58 o 
   5  -2   3       11.13       11.10      1.90 o 
   6  -2   3        2.69        0.64      3.60 o 
   7  -2   3      121.87      126.04      8.95 o 
   8  -2   3        1.47        9.91      5.58 o 
   9  -2   3       15.21        6.80      6.46 o 
  -9  -1   3        1.52       -2.34      7.23 o 
  -8  -1   3        1.99        2.20      5.80 o 
  -7  -1   3       14.82        6.46      4.86 o 
  -6  -1   3       85.20       89.09      4.19 o 
  -5  -1   3        8.60        7.33      2.16 o 
  -4  -1   3      101.91      111.07      3.77 o 
  -3  -1   3      222.56      193.18      4.64 o 
  -2  -1   3      955.33      991.17     16.04 o 
  -1  -1   3    16691.54    16070.73    292.78 o 
   0  -1   3       84.48       95.87      2.66 o 
   1  -1   3      144.25      129.58      4.28 o 
   2  -1   3      253.49      254.11      6.84 o 
   3  -1   3     1834.48     1831.80     26.06 o 
   4  -1   3      301.13      341.99      7.03 o 
   5  -1   3        7.62        8.92      2.12 o 
   6  -1   3       48.53       47.48      3.48 o 
   7  -1   3       24.08       24.96      5.71 o 
   8  -1   3       84.50       90.52     10.02 o 
   9  -1   3        1.30        5.05      6.48 o 
  -9   0   3        0.73        1.04      6.33 o 
  -8   0   3       28.76       25.13      7.08 o 
  -7   0   3        5.18        1.24      4.73 o 
  -6   0   3       76.58       73.17      7.29 o 
  -5   0   3        6.68        6.71      1.90 o 
  -4   0   3       18.29       21.18      1.99 o 
  -3   0   3     1411.13     1383.82     20.02 o 
  -2   0   3    14225.49    13919.93    307.59 o 
  -1   0   3        3.22        0.76      1.37 o 
   0   0   3      877.55      865.57     12.64 o 
   1   0   3      169.29      168.12      4.99 o 
   2   0   3      526.19      498.36     11.19 o 
   3   0   3      788.36      768.43     15.21 o 
   4   0   3      250.49      266.96      6.16 o 
   5   0   3       72.70       62.91      3.34 o 
   6   0   3       48.78       44.63      4.33 o 
   7   0   3       40.55       59.76      7.69 o 
   8   0   3       54.03       70.16      8.84 o 
   9   0   3        0.05       -5.43      6.05 o 
  -9   1   3        2.52        3.75      5.92 o 
  -8   1   3       46.66       67.11      9.25 o 
  -7   1   3       80.51       91.50      9.14 o 
  -6   1   3       63.19       65.52      6.18 o 
  -5   1   3        6.20        2.17      1.39 o 
  -4   1   3        9.80       12.71      1.43 o 
  -3   1   3       15.71       13.58      2.46 o 
  -2   1   3        3.49        2.76      1.45 o 
  -1   1   3    22265.42    20731.72    361.53 o 
   0   1   3      163.25      188.29      3.28 o 
   1   1   3       27.33       27.64      2.22 o 
   2   1   3      243.70      220.85      4.77 o 
   3   1   3       23.50       20.58      2.82 o 
   4   1   3       67.01       72.38      4.61 o 
   5   1   3       16.12       15.28      2.45 o 
   6   1   3        0.95        0.16      2.44 o 
   7   1   3      575.75      582.52     20.46 o 
   8   1   3        1.21       -5.78      5.09 o 
  -9   2   3       10.22       10.61      7.20 o 
  -8   2   3       99.70      102.15     10.04 o 
  -7   2   3       25.01       26.49      5.97 o 
  -6   2   3        0.38       -1.75      4.07 o 
  -5   2   3       15.39       16.18      3.96 o 
  -4   2   3       24.64       25.47      3.79 o 
  -3   2   3        5.16        4.16      0.94 o 
  -2   2   3        3.14        3.66      0.89 o 
  -1   2   3      783.85      717.36      9.15 o 
   0   2   3    12321.35    11949.78    130.55 o 
   1   2   3      956.68      911.27     19.08 o 
   2   2   3     1044.98     1102.05     51.18 o 
   3   2   3     1311.94     1343.48     31.35 o 
   4   2   3       95.56      101.29      4.14 o 
   5   2   3       45.31       45.36      7.16 o 
   6   2   3        9.87        8.91      2.95 o 
   7   2   3       87.72       97.30      5.76 o 
   8   2   3        1.72       -4.77      5.22 o 
  -9   3   3        2.88       -7.35      5.29 o 
  -8   3   3       29.04       39.66      7.67 o 
  -7   3   3      238.87      230.99     11.70 o 
  -6   3   3        0.19       -3.67      3.50 o 
  -5   3   3        4.18       11.32      3.82 o 
  -4   3   3       36.14       40.32      4.45 o 
  -3   3   3      441.47      385.07      5.78 o 
  -2   3   3     1287.71     1339.16     16.16 o 
  -1   3   3     1241.95     1276.80     17.45 o 
   0   3   3      784.01      714.26     12.06 o 
   1   3   3       92.32       98.19      4.71 o 
   2   3   3      521.20      583.25     10.14 o 
   3   3   3       30.96       30.21      2.64 o 
   4   3   3       25.08       23.01      2.83 o 
   5   3   3      326.21      335.64     23.41 o 
   6   3   3      120.35      134.69      5.91 o 
   7   3   3        6.38        5.56      3.40 o 
   8   3   3        8.50        3.15      6.84 o 
  -9   4   3        0.66        8.10      6.76 o 
  -8   4   3       15.07       17.31      6.44 o 
  -7   4   3      300.59      294.16     13.32 o 
  -6   4   3        6.59        6.56      4.18 o 
  -5   4   3        5.62        7.48      3.92 o 
  -4   4   3        6.47        5.86      2.32 o 
  -3   4   3        0.00       -0.43      1.11 o 
  -2   4   3       62.30       57.76      2.22 o 
  -1   4   3     1421.69     1479.85     18.51 o 
   0   4   3      879.95      870.65     14.87 o 
   1   4   3      135.29      144.01      4.98 o 
   2   4   3       29.94       29.92      2.41 o 
   3   4   3      583.06      628.23     11.71 o 
   4   4   3       17.85       17.67      3.13 o 
   5   4   3      136.52      135.64      5.70 o 
   6   4   3       46.71       55.67      6.65 o 
   7   4   3       41.09       42.14      7.08 o 
  -9   5   3       12.29        9.61      7.76 o 
  -8   5   3       30.56       20.91      6.73 o 
  -7   5   3      164.27      191.18     11.15 o 
  -6   5   3       13.54       17.89      3.62 o 
  -5   5   3       80.88       80.74      4.70 o 
  -4   5   3       84.20       83.33      4.41 o 
  -3   5   3        9.06       11.69      1.67 o 
  -2   5   3        8.46       11.94      1.60 o 
  -1   5   3       86.07       91.98      5.90 o 
   0   5   3       37.58       50.41      3.76 o 
   1   5   3      391.46      382.17      9.02 o 
   2   5   3        1.38        4.60      3.09 o 
   3   5   3      102.14       92.90      6.35 o 
   4   5   3       27.15       22.49      5.14 o 
   5   5   3       83.08       87.77      7.08 o 
   6   5   3        1.39       -3.13      4.73 o 
   7   5   3       26.46       23.34      7.44 o 
  -8   6   3       39.22       38.57      5.95 o 
  -7   6   3       56.76       62.60      6.35 o 
  -6   6   3       68.17       67.33      5.57 o 
  -5   6   3      144.25      159.99      6.47 o 
  -4   6   3       37.05       45.91      3.96 o 
  -3   6   3      118.26      119.56      3.51 o 
  -2   6   3       30.29       36.73      2.36 o 
  -1   6   3       21.24       33.17      3.28 o 
   0   6   3      134.92      131.21      5.39 o 
   1   6   3       44.90       46.04      4.20 o 
   2   6   3        2.66       -1.30      3.39 o 
   3   6   3        1.18       -2.56      3.60 o 
   4   6   3        3.83        3.01      4.43 o 
   5   6   3       98.94       98.04      8.01 o 
   6   6   3        0.08       -6.24      5.75 o 
  -8   7   3       33.07       30.28      5.96 o 
  -7   7   3        9.59        7.83      4.04 o 
  -6   7   3       52.97       49.96      5.25 o 
  -5   7   3       16.60       19.45      3.76 o 
  -4   7   3       87.16       90.62      8.72 o 
  -3   7   3       21.36       25.35      3.24 o 
  -2   7   3        0.00       -3.32      2.21 o 
  -1   7   3       27.72       27.13      3.61 o 
   0   7   3       52.79       64.09      5.15 o 
   1   7   3      291.87      297.62     22.68 o 
   2   7   3      337.05      324.21     12.62 o 
   3   7   3        1.69       -3.60      4.20 o 
   4   7   3       30.58       41.60      6.88 o 
   5   7   3        0.75       -2.02      5.99 o 
   6   7   3        1.14       -1.00      6.95 o 
  -7   8   3       20.62       14.83      8.59 o 
  -6   8   3        2.75        3.69      7.01 o 
  -5   8   3        6.77       -1.60      5.20 o 
  -4   8   3        2.95        1.39      5.86 o 
  -3   8   3       26.56       13.11      5.84 o 
  -2   8   3        3.71        2.81      4.23 o 
  -1   8   3        0.83        0.34      3.24 o 
   0   8   3       54.73       59.07      5.45 o 
   1   8   3      519.96      524.71     13.23 o 
   2   8   3        7.68        9.12      5.12 o 
   3   8   3        0.84       -3.45      4.97 o 
   4   8   3        6.23        9.93      6.82 o 
   5   8   3        1.03        2.15      6.44 o 
  -7   9   3        2.30       10.57      8.44 o 
  -6   9   3        0.22       -5.16      7.12 o 
  -5   9   3        7.70        9.89      7.08 o 
  -4   9   3      149.67      148.32     11.85 o 
  -3   9   3       19.42       13.32      6.61 o 
  -2   9   3        2.88       -2.35      3.35 o 
  -1   9   3      139.87      122.90      6.39 o 
   0   9   3      138.96      116.89      6.46 o 
   1   9   3        8.22       13.54      4.42 o 
   2   9   3       92.02       99.77      8.63 o 
   3   9   3       11.93       21.65      6.93 o 
   4   9   3        1.24        4.31      6.69 o 
  -6  10   3        0.94       -5.24      8.65 o 
  -5  10   3       17.42       11.49      8.59 o 
  -4  10   3        1.91       -2.11      6.73 o 
  -3  10   3       33.10       34.27      8.06 o 
  -2  10   3        6.26       -6.67      6.07 o 
  -1  10   3        0.10       -2.80      8.61 o 
   0  10   3        0.20       -0.19      4.28 o 
   1  10   3        0.23       -2.69      5.15 o 
   2  10   3        0.58       -4.73      5.86 o 
  -4  11   3        2.12       -1.64      7.01 o 
  -3  11   3        1.37       -9.38      7.29 o 
  -2  11   3       11.81       11.25      8.03 o 
  -1  11   3        2.02        0.13      4.90 o 
   0  11   3        0.33       -1.51      4.80 o 
   0 -11   4        0.53        6.71      5.88 o 
   1 -11   4        4.09       -3.01      5.16 o 
   2 -11   4        0.77        2.70      4.53 o 
   3 -11   4        8.06        4.65      7.42 o 
  -2 -10   4        0.35        4.77      5.95 o 
  -1 -10   4        2.02       -0.15      5.90 o 
   0 -10   4        3.29       -0.55      4.65 o 
   1 -10   4        0.68        0.51      5.25 o 
   2 -10   4        9.68        6.43      3.70 o 
   3 -10   4        0.74        3.84      6.93 o 
   4 -10   4        2.11       -5.46      6.44 o 
   5 -10   4        9.59       18.90      7.95 o 
  -4  -9   4       16.20       18.37      7.76 o 
  -3  -9   4        0.70       -5.54      4.97 o 
  -2  -9   4        1.49       -2.86      5.01 o 
  -1  -9   4        9.28       10.12      4.77 o 
   0  -9   4        4.42        1.04      3.43 o 
   1  -9   4        2.11       -2.27      3.13 o 
   2  -9   4        8.27        2.77      6.28 o 
   3  -9   4       39.37       37.89      4.77 o 
   4  -9   4       33.35       52.69      8.46 o 
   5  -9   4       11.56       15.58      7.05 o 
   6  -9   4        0.24       -1.21      5.84 o 
  -5  -8   4       44.58       55.07      9.42 o 
  -4  -8   4        0.26       -4.05      4.69 o 
  -3  -8   4       10.26       11.62      5.35 o 
  -2  -8   4        8.00        8.14      5.05 o 
  -1  -8   4      112.66      122.70      8.10 o 
   0  -8   4       46.56       54.24      7.75 o 
   1  -8   4        8.99        9.41      2.98 o 
   2  -8   4       58.17       68.41      4.60 o 
   3  -8   4        0.01       -0.78      3.25 o 
   4  -8   4       47.52       46.04      7.27 o 
   5  -8   4       15.24       18.74      4.10 o 
   6  -8   4       34.89       32.60      5.02 o 
   7  -8   4        1.01        4.65      6.37 o 
  -6  -7   4        9.71        1.88      5.50 o 
  -5  -7   4        0.30        2.26      5.26 o 
  -4  -7   4        6.40        9.27      5.03 o 
  -3  -7   4        0.01        1.71      4.33 o 
  -2  -7   4       29.80       39.77      5.88 o 
  -1  -7   4      167.87      158.95      6.16 o 
   0  -7   4       84.22       94.12      4.79 o 
   1  -7   4        0.73        1.85      2.33 o 
   2  -7   4      168.74      159.77      4.52 o 
   3  -7   4      115.74      115.45      4.13 o 
   4  -7   4      148.02      156.09      6.53 o 
   5  -7   4       10.08        5.26      4.28 o 
   6  -7   4       24.30       24.25      6.35 o 
   7  -7   4        3.13        0.55      5.39 o 
   8  -7   4        1.40       -6.46      6.37 o 
  -6  -6   4        7.84        8.23      5.69 o 
  -5  -6   4       57.06       47.06      6.73 o 
  -4  -6   4       31.01       48.51      6.63 o 
  -3  -6   4        0.36        0.68      3.45 o 
  -2  -6   4        2.27       -1.43      3.11 o 
  -1  -6   4      119.05      133.69      5.28 o 
   0  -6   4       34.57       41.08      3.33 o 
   1  -6   4       85.40       86.19      4.09 o 
   2  -6   4       16.30       10.89      2.30 o 
   3  -6   4      323.71      320.01      6.46 o 
   4  -6   4       15.21       16.35      2.61 o 
   5  -6   4       20.97       18.54      4.88 o 
   6  -6   4      186.95      177.83     10.36 o 
   7  -6   4       11.29        4.31      5.56 o 
   8  -6   4        9.85        7.99      6.24 o 
  -7  -5   4        0.01       -8.09      5.39 o 
  -6  -5   4       12.86        7.18      4.86 o 
  -5  -5   4        0.49        7.01      4.13 o 
  -4  -5   4      107.93       95.70      4.84 o 
  -3  -5   4       77.11       73.98      4.01 o 
  -2  -5   4      124.51      122.50      4.41 o 
  -1  -5   4      997.46     1008.95     13.58 o 
   0  -5   4       15.42       19.71      2.38 o 
   1  -5   4      240.36      253.00      6.16 o 
   2  -5   4      140.01      147.47      4.68 o 
   3  -5   4      285.96      304.48      7.07 o 
   4  -5   4        0.31        1.97      1.81 o 
   5  -5   4        0.71       -3.62      3.18 o 
   6  -5   4      194.14      196.78     10.87 o 
   7  -5   4        4.92        8.82      5.56 o 
   8  -5   4       34.49       30.39      7.27 o 
  -7  -4   4        0.06       -8.82      5.88 o 
  -6  -4   4        6.21        9.04      3.39 o 
  -5  -4   4        7.67        5.29      3.24 o 
  -4  -4   4       10.95        9.35      2.59 o 
  -3  -4   4       24.10       21.74      2.95 o 
  -2  -4   4        1.78        3.63      1.92 o 
  -1  -4   4      301.37      282.91      5.14 o 
   0  -4   4        2.95        3.57      1.51 o 
   1  -4   4      446.44      473.27      8.85 o 
   2  -4   4       29.68       29.52      3.28 o 
   3  -4   4      112.50      115.99      3.92 o 
   4  -4   4        7.24       10.81      2.05 o 
   5  -4   4       94.57      103.35      4.13 o 
   6  -4   4       36.94       37.81      6.24 o 
   7  -4   4       94.15       84.55      7.99 o 
   8  -4   4        5.32        5.52      5.58 o 
   9  -4   4        0.09       -0.98      6.42 o 
  -8  -3   4        0.12       -7.50      6.31 o 
  -7  -3   4       31.68       38.83      7.69 o 
  -6  -3   4       17.15       11.45      3.22 o 
  -5  -3   4        0.05       -0.78      2.34 o 
  -4  -3   4       25.52       32.95      3.09 o 
  -3  -3   4      374.27      364.21      7.84 o 
  -2  -3   4      101.60      100.78      5.74 o 
  -1  -3   4        0.15       -0.59      1.24 o 
   0  -3   4       14.74       16.86      1.63 o 
   1  -3   4        7.51       12.55      2.17 o 
   2  -3   4      157.52      174.38      6.12 o 
   3  -3   4     1176.37     1362.56     20.63 o 
   4  -3   4        2.28        2.03      1.80 o 
   5  -3   4        3.79        2.67      1.75 o 
   6  -3   4       28.71       28.94      5.35 o 
   7  -3   4        2.06        5.03      4.58 o 
   8  -3   4       16.49       31.44      7.18 o 
   9  -3   4        1.22       -1.81      6.37 o 
  -8  -2   4        0.66        1.58      6.07 o 
  -7  -2   4       24.96       31.31      6.52 o 
  -6  -2   4        0.50        6.40      2.70 o 
  -5  -2   4       23.37       28.17      3.03 o 
  -4  -2   4       31.91       26.39      2.81 o 
  -3  -2   4      439.40      427.38     14.74 o 
  -2  -2   4       56.99       50.72      2.66 o 
  -1  -2   4        3.17        2.08      1.23 o 
   0  -2   4     1011.47     1037.64     15.58 o 
   1  -2   4      137.17      141.43      5.24 o 
   2  -2   4      133.65      129.60      4.99 o 
   3  -2   4     1117.27     1229.51     21.80 o 
   4  -2   4      193.06      192.05      5.07 o 
   5  -2   4        6.76        6.37      3.22 o 
   6  -2   4       43.48       48.89      6.42 o 
   7  -2   4       83.10       75.04      8.33 o 
   8  -2   4       28.12       27.24      7.10 o 
   9  -2   4        2.38        9.06      7.46 o 
  -8  -1   4        3.05       -7.61      5.71 o 
  -7  -1   4        1.41        3.15      5.12 o 
  -6  -1   4       56.53       56.93      6.80 o 
  -5  -1   4       11.11       13.70      2.37 o 
  -4  -1   4        1.58        1.92      1.66 o 
  -3  -1   4      259.98      266.27      8.30 o 
  -2  -1   4      627.06      641.70     10.54 o 
  -1  -1   4     2452.25     2445.11     33.70 o 
   0  -1   4       19.49       23.25      3.75 o 
   1  -1   4      856.04      859.51     18.12 o 
   2  -1   4      987.59      957.08     19.95 o 
   3  -1   4       67.73       71.89      2.91 o 
   4  -1   4      193.37      201.11      6.19 o 
   5  -1   4        0.38       -3.68      2.69 o 
   6  -1   4      418.85      404.03      9.16 o 
   7  -1   4       21.83       23.91      6.03 o 
   8  -1   4       92.65       98.76      9.04 o 
   9  -1   4        8.59        3.92      6.78 o 
  -9   0   4        0.01       -1.64      6.52 o 
  -8   0   4        4.56       -0.23      5.56 o 
  -7   0   4      140.84      149.15     10.17 o 
  -6   0   4       61.62       70.65      6.63 o 
  -5   0   4       37.61       36.04      2.70 o 
  -4   0   4      975.17      984.59     15.54 o 
  -3   0   4      595.94      598.21     10.06 o 
  -2   0   4     2110.45     1999.17     27.87 o 
  -1   0   4      656.09      692.84     10.93 o 
   0   0   4       79.88       78.11      2.64 o 
   1   0   4     1053.57     1053.69     21.50 o 
   2   0   4     1509.86     1452.39     28.71 o 
   3   0   4      503.73      530.45      9.55 o 
   4   0   4        2.70       -0.37      1.48 o 
   5   0   4      242.16      234.47      6.36 o 
   6   0   4        4.17        5.09      2.98 o 
   7   0   4      407.32      394.67     16.22 o 
   8   0   4       47.78       41.47      8.10 o 
  -9   1   4        0.00       -8.70      6.31 o 
  -8   1   4        0.01       -8.18      5.46 o 
  -7   1   4        1.93        6.82      4.86 o 
  -6   1   4        4.98        3.64      4.33 o 
  -5   1   4       94.23       92.51      3.38 o 
  -4   1   4      109.20      121.86      3.56 o 
  -3   1   4      818.25      803.78     24.91 o 
  -2   1   4     1286.31     1235.53     20.94 o 
  -1   1   4     2457.72     2477.03     28.34 o 
   0   1   4     1528.47     1524.95     28.31 o 
   1   1   4      103.54       95.91      3.96 o 
   2   1   4       71.87       72.06      3.71 o 
   3   1   4      447.57      481.46      8.97 o 
   4   1   4       16.24       18.33      2.24 o 
   5   1   4      263.30      264.90     11.17 o 
   6   1   4       48.72       58.05      6.99 o 
   7   1   4       13.76       12.66      5.82 o 
   8   1   4        1.62       -0.62      6.10 o 
  -9   2   4       18.40       20.89      8.27 o 
  -8   2   4        4.66        6.61      5.88 o 
  -7   2   4       22.00       19.44      5.71 o 
  -6   2   4        1.87       -1.58      3.30 o 
  -5   2   4       35.83       46.99      5.61 o 
  -4   2   4      174.72      183.12      5.64 o 
  -3   2   4        2.42        0.30      0.90 o 
  -2   2   4     1002.53      971.79     12.21 o 
  -1   2   4      193.91      190.21      3.69 o 
   0   2   4     1395.88     1403.02     19.77 o 
   1   2   4        4.43        1.26      1.45 o 
   3   2   4        3.03        3.76      1.81 o 
   4   2   4      144.58      150.34      4.96 o 
   5   2   4       64.89       62.06      3.93 o 
   6   2   4       42.37       47.80      4.38 o 
   7   2   4        0.52       -0.92      4.05 o 
   8   2   4        0.08       -6.22      5.56 o 
  -9   3   4        4.40        1.64      6.73 o 
  -8   3   4       57.35       68.07      8.95 o 
  -7   3   4        4.64        2.34      5.09 o 
  -6   3   4       33.55       42.46      6.31 o 
  -5   3   4        0.27        5.84      3.43 o 
  -4   3   4        0.18       -1.48      1.77 o 
  -3   3   4        2.50        4.10      1.78 o 
  -2   3   4       84.98       77.66      6.13 o 
  -1   3   4      327.76      344.60      5.60 o 
   0   3   4        0.01        0.21      1.04 o 
   1   3   4     1603.40     1705.90     34.25 o 
   2   3   4      644.57      705.70     11.89 o 
   3   3   4      217.54      226.52      5.95 o 
   4   3   4      123.56      125.09      5.38 o 
   5   3   4       24.64       18.36      3.22 o 
   6   3   4        0.26       -2.46      3.28 o 
   7   3   4       43.57       56.64      5.86 o 
  -9   4   4       12.96       20.06      7.67 o 
  -8   4   4        2.75        0.79      5.73 o 
  -7   4   4        6.27        9.48      5.37 o 
  -6   4   4       55.15       61.10      7.10 o 
  -5   4   4        0.59        2.59      2.55 o 
  -4   4   4       51.05       48.15      3.69 o 
  -3   4   4      234.15      240.19      4.56 o 
  -2   4   4      717.81      692.37      9.68 o 
  -1   4   4       37.07       31.36      2.42 o 
   0   4   4        1.86        0.72      1.66 o 
   1   4   4      272.80      277.48      7.12 o 
   2   4   4        1.19        0.42      1.63 o 
   3   4   4       90.46       86.22      3.88 o 
   4   4   4      221.42      214.25      6.49 o 
   5   4   4      149.90      141.30      8.18 o 
   6   4   4        7.95       14.39      5.52 o 
   7   4   4       10.11        9.19      6.01 o 
  -9   5   4        8.78       -0.81      7.05 o 
  -8   5   4        1.83        0.11      4.05 o 
  -7   5   4       79.53       83.94      6.15 o 
  -6   5   4       12.04       12.19      4.78 o 
  -5   5   4       20.25       23.78      3.75 o 
  -4   5   4      307.67      311.60      8.20 o 
  -3   5   4      152.43      163.49      6.30 o 
  -2   5   4       74.09       59.60      2.58 o 
  -1   5   4        5.17        6.35      1.86 o 
   0   5   4       52.52       60.66      8.38 o 
   1   5   4        9.32        6.17      2.82 o 
   2   5   4       69.64       70.27      5.58 o 
   3   5   4       34.34       39.32      5.29 o 
   4   5   4      140.09      152.11      8.84 o 
   5   5   4       39.68       44.54      6.52 o 
   6   5   4       32.60       45.69      7.76 o 
   7   5   4        1.14       -7.63      5.63 o 
  -8   6   4        5.68       15.24      5.11 o 
  -7   6   4      383.48      381.03     19.44 o 
  -6   6   4       38.52       51.45      5.17 o 
  -5   6   4       99.20       94.96      5.45 o 
  -4   6   4      109.56      115.45      5.25 o 
  -3   6   4        0.15       -0.56      1.80 o 
  -2   6   4       23.66       25.13      2.27 o 
  -1   6   4       38.28       38.71      3.59 o 
   0   6   4      117.40      128.56      6.35 o 
   1   6   4        0.60       -0.87      2.83 o 
   2   6   4       68.59       80.90      6.27 o 
   3   6   4       59.00       64.15      6.82 o 
   5   6   4      123.70      123.87      8.87 o 
   6   6   4        7.33       17.75      6.48 o 
  -8   7   4       40.80       46.10      6.98 o 
  -7   7   4       25.52       35.63      5.45 o 
  -6   7   4        1.12       -1.63      3.54 o 
  -5   7   4        0.66       -1.64      3.00 o 
  -4   7   4       39.63       64.39      7.69 o 
  -3   7   4      114.82      122.55      9.53 o 
  -2   7   4       16.22       15.62      3.08 o 
  -1   7   4       40.80       48.07      4.56 o 
   0   7   4       99.68       99.34      5.52 o 
   1   7   4       49.53       49.51      5.14 o 
   2   7   4       45.86       62.45      7.10 o 
   3   7   4        0.62       -2.90      5.01 o 
   4   7   4       86.11      100.58      9.31 o 
   5   7   4        4.59        3.88      5.71 o 
  -7   8   4       24.40       19.12      7.50 o 
  -6   8   4       38.85       39.39      8.01 o 
  -5   8   4        0.25       -2.96      5.35 o 
  -4   8   4       52.10       47.83      8.27 o 
  -3   8   4       14.15       21.53      7.18 o 
  -2   8   4        4.18        3.65      3.36 o 
  -1   8   4      115.54      115.95      5.98 o 
   0   8   4       11.09        9.33      3.83 o 
   1   8   4       83.01       80.38      6.14 o 
   2   8   4       37.03       40.54      6.82 o 
   3   8   4        0.82        0.34      5.01 o 
   4   8   4        0.60        8.53      6.05 o 
   5   8   4        2.12       -1.28      6.24 o 
  -7   9   4        2.94       -4.75      7.10 o 
  -6   9   4        2.66       10.55      7.97 o 
  -5   9   4        0.13      -10.04      6.69 o 
  -4   9   4       83.76       89.66     11.00 o 
  -3   9   4       50.59       47.98      8.50 o 
  -2   9   4       42.68       51.09      7.50 o 
  -1   9   4       11.96       12.25      4.31 o 
   0   9   4        6.72        4.96      4.07 o 
   1   9   4       19.84       21.01      5.87 o 
   2   9   4        0.18       -1.13      5.78 o 
   3   9   4       23.40       27.20      7.42 o 
  -5  10   4       20.87        6.82      8.10 o 
  -4  10   4        4.03      -10.49      6.99 o 
  -3  10   4        9.03        7.25      7.89 o 
  -2  10   4        0.14        3.13      7.14 o 
  -1  10   4        5.28        6.47      4.92 o 
   0  10   4        0.20       -1.98      4.21 o 
   1  10   4        8.29       16.05      6.56 o 
   2  10   4        1.71        4.45      6.59 o 
  -3  11   4        7.85        3.75      8.50 o 
  -2  11   4        6.05        1.83      8.03 o 
  -1  11   4       17.96       22.51      8.51 o 
   0  11   4        0.68       -0.83      5.99 o 
   0 -11   5       11.36        9.59      6.05 o 
   1 -11   5        4.00        5.82      5.73 o 
   2 -11   5        0.25        2.88      6.44 o 
   3 -11   5        0.00       -9.65      6.44 o 
  -2 -10   5        8.01       10.78      5.99 o 
  -1 -10   5       72.18       88.00      9.44 o 
   0 -10   5       26.56       19.42      5.84 o 
   1 -10   5        2.40       -2.45      4.45 o 
   2 -10   5        1.38       -0.51      3.75 o 
   3 -10   5        3.09       -6.71      6.20 o 
   4 -10   5        1.29       -1.81      6.52 o 
   5 -10   5        0.45       -4.09      7.44 o 
  -4  -9   5        1.22        4.45      6.50 o 
  -3  -9   5        0.01       -0.30      5.43 o 
  -2  -9   5        4.07       10.17      5.41 o 
  -1  -9   5        5.19       12.30      5.43 o 
   0  -9   5       68.29       65.32      7.25 o 
   1  -9   5        0.87       -0.91      3.03 o 
   2  -9   5        2.78        1.69      3.50 o 
   3  -9   5        1.35       -4.78      3.21 o 
   4  -9   5       54.74       62.40      8.89 o 
   5  -9   5        3.62        7.40      5.80 o 
   6  -9   5       27.27       21.80      7.29 o 
  -5  -8   5        1.06       -3.11      5.90 o 
  -4  -8   5        0.02       -1.07      5.09 o 
  -3  -8   5        3.14        3.58      5.46 o 
  -2  -8   5       22.84       24.19      5.73 o 
  -1  -8   5        6.93        0.60      4.20 o 
   0  -8   5      101.04      103.05      7.27 o 
   1  -8   5        8.36        3.40      2.99 o 
   2  -8   5      162.78      149.04      5.94 o 
   3  -8   5      717.67      718.49     15.24 o 
   4  -8   5       14.51       13.24      5.61 o 
   5  -8   5        0.05       -2.06      3.50 o 
   6  -8   5        4.65       -3.60      4.90 o 
   7  -8   5       10.58       12.89      7.48 o 
  -5  -7   5        0.59       -1.75      5.16 o 
  -4  -7   5        8.19       11.21      5.65 o 
  -3  -7   5       16.15       24.53      5.48 o 
  -2  -7   5       68.68       74.94      6.27 o 
  -1  -7   5        2.31        4.80      3.79 o 
   0  -7   5      329.25      316.14     13.54 o 
   1  -7   5        9.48        7.94      4.80 o 
   2  -7   5       45.81       53.01      5.37 o 
   3  -7   5      439.13      461.63      8.66 o 
   4  -7   5        8.66        4.67      2.94 o 
   5  -7   5       13.01        2.90      4.48 o 
   6  -7   5        8.72       17.33      6.05 o 
   7  -7   5       18.05       31.88      7.78 o 
  -6  -6   5        7.05       -0.38      4.84 o 
  -5  -6   5       12.42       12.02      4.73 o 
  -4  -6   5       41.74       46.55      6.95 o 
  -3  -6   5       62.25       53.18      6.35 o 
  -2  -6   5       34.62       34.59      5.12 o 
  -1  -6   5      149.55      143.18      4.19 o 
   0  -6   5      149.36      137.27      5.06 o 
   1  -6   5        5.40        0.06      1.92 o 
   2  -6   5        4.29        3.86      3.39 o 
   3  -6   5       23.51       34.01      3.37 o 
   4  -6   5      207.76      207.41      8.32 o 
   5  -6   5       23.81       28.01      5.46 o 
   6  -6   5      109.66       98.87      8.50 o 
   7  -6   5       35.49       39.62      7.25 o 
   8  -6   5        0.25       -1.75      5.73 o 
  -7  -5   5        0.01       -0.58      5.18 o 
  -6  -5   5       42.83       50.09      7.20 o 
  -5  -5   5        1.14        7.65      4.60 o 
  -4  -5   5       90.25       86.01      5.89 o 
  -3  -5   5        5.19        4.16      2.70 o 
  -2  -5   5       53.09       59.10      3.55 o 
  -1  -5   5       40.66       50.67      2.81 o 
   0  -5   5        2.24        4.99      2.80 o 
   1  -5   5        5.26        6.08      1.90 o 
   2  -5   5      123.12      125.75      5.92 o 
   3  -5   5       25.64       30.44      3.02 o 
   4  -5   5       96.13       93.19      6.03 o 
   5  -5   5      126.37      114.71      8.08 o 
   6  -5   5        0.42       -0.32      3.96 o 
   7  -5   5      103.35       95.12     10.27 o 
   8  -5   5        6.22       -7.74      5.41 o 
  -7  -4   5       19.81       18.31      7.05 o 
  -6  -4   5        0.37        0.10      3.28 o 
  -5  -4   5       11.06       14.64      3.39 o 
  -4  -4   5        0.34        0.24      2.42 o 
  -3  -4   5       60.86       59.83      3.48 o 
  -2  -4   5       30.18       31.51      2.87 o 
  -1  -4   5      123.30      120.08      3.31 o 
   0  -4   5      227.19      243.45      5.87 o 
   1  -4   5      354.23      323.17      9.74 o 
   2  -4   5      240.73      226.30      7.89 o 
   3  -4   5        0.69        0.87      2.02 o 
   4  -4   5      143.03      145.46      4.96 o 
   5  -4   5      106.89      112.99      4.53 o 
   6  -4   5       31.42       24.91      5.54 o 
   7  -4   5       14.86       17.18      5.75 o 
   8  -4   5        0.85       -5.99      6.01 o 
  -8  -3   5       13.54        8.67      6.88 o 
  -7  -3   5        3.68        0.64      5.73 o 
  -6  -3   5        0.02       -1.08      2.88 o 
  -5  -3   5       18.10       15.68      2.91 o 
  -4  -3   5        9.44        6.82      2.31 o 
  -3  -3   5        2.93        2.00      1.83 o 
  -2  -3   5      544.62      551.90     19.92 o 
  -1  -3   5        0.00       -0.97      1.28 o 
   0  -3   5        4.08        4.84      1.26 o 
   1  -3   5      758.94      756.76     17.37 o 
   2  -3   5     1935.99     2027.73     39.98 o 
   3  -3   5      310.66      351.02     10.00 o 
   4  -3   5       33.35       34.59      5.95 o 
   5  -3   5        3.29        5.54      2.12 o 
   6  -3   5        0.00       -1.43      3.99 o 
   7  -3   5       34.38       40.54      7.01 o 
   8  -3   5        4.19        0.51      5.69 o 
  -8  -2   5        2.22       -2.73      5.67 o 
  -7  -2   5        0.79       -0.40      5.63 o 
  -6  -2   5        0.08       -3.73      2.49 o 
  -5  -2   5        0.24        1.83      2.12 o 
  -4  -2   5       49.73       50.98      3.64 o 
  -3  -2   5        2.79       -1.10      1.61 o 
  -2  -2   5      532.24      533.64     13.14 o 
  -1  -2   5       92.97       92.38      3.33 o 
   0  -2   5      141.93      145.66      4.09 o 
   1  -2   5      545.81      566.35     13.66 o 
   2  -2   5      472.05      537.94     13.26 o 
   3  -2   5      245.97      252.60      7.95 o 
   4  -2   5       59.31       64.55      3.22 o 
   5  -2   5       42.04       45.55      5.74 o 
   6  -2   5       73.32       70.20      7.50 o 
   7  -2   5        8.90        9.10      5.07 o 
   8  -2   5        1.24        7.59      6.29 o 
  -8  -1   5        6.59        9.70      6.03 o 
  -7  -1   5        1.24       -3.26      4.71 o 
  -6  -1   5       13.39       15.07      5.01 o 
  -5  -1   5        5.28        4.74      2.20 o 
  -4  -1   5      290.55      299.93      6.92 o 
  -3  -1   5     4004.18     3914.31     53.42 o 
  -2  -1   5       17.90       17.08      2.26 o 
  -1  -1   5      279.91      263.52      5.77 o 
   0  -1   5     1794.55     1916.92     39.90 o 
   1  -1   5      177.61      149.32      5.58 o 
   2  -1   5      130.91      139.43      5.52 o 
   3  -1   5      153.31      189.58      6.65 o 
   4  -1   5        7.44       10.16      1.89 o 
   5  -1   5       28.76       25.79      2.84 o 
   6  -1   5      226.68      210.28      7.93 o 
   7  -1   5       24.67       21.14      6.16 o 
   8  -1   5        7.82        6.93      5.69 o 
  -9   0   5        2.77       -4.13      6.95 o 
  -8   0   5       54.70       57.91      8.70 o 
  -7   0   5       84.08      106.05      9.91 o 
  -6   0   5       13.82        6.71      4.73 o 
  -5   0   5       31.03       28.15      3.08 o 
  -4   0   5      511.26      496.15      9.36 o 
  -3   0   5      677.64      651.87     20.08 o 
  -2   0   5      159.32      149.72      4.11 o 
  -1   0   5       46.70       52.92      2.57 o 
   0   0   5      247.98      270.57      8.38 o 
   1   0   5      784.61      786.79     17.43 o 
   2   0   5      253.56      252.75      7.74 o 
   3   0   5        0.03        0.83      1.75 o 
   4   0   5        9.12        6.52      2.22 o 
   5   0   5       52.86       53.72      3.69 o 
   6   0   5      585.62      579.00     12.17 o 
   7   0   5        3.14       -0.23      4.26 o 
   8   0   5       14.79       16.90      6.37 o 
  -9   1   5        0.88       -7.63      6.82 o 
  -8   1   5       33.18       50.49      8.21 o 
  -7   1   5       78.14       85.46      8.21 o 
  -6   1   5        0.86        5.26      4.09 o 
  -5   1   5        6.86       10.85      3.55 o 
  -4   1   5      104.56       97.97      3.51 o 
  -3   1   5       19.79       18.77      1.67 o 
  -2   1   5       94.01       88.72      2.50 o 
  -1   1   5      258.08      267.78      4.68 o 
   0   1   5     1395.34     1406.25     20.49 o 
   1   1   5        3.76        1.83      1.49 o 
   2   1   5      196.98      213.64      7.01 o 
   3   1   5      277.90      291.98      6.67 o 
   4   1   5       41.81       46.47      6.33 o 
   5   1   5      285.76      283.95      8.94 o 
   6   1   5       81.36       70.57      4.59 o 
   7   1   5        7.12        8.44      5.14 o 
   8   1   5        0.62        5.18      6.16 o 
  -9   2   5        1.27       -0.94      6.29 o 
  -8   2   5        0.01       -0.68      6.24 o 
  -7   2   5        9.10        7.52      5.33 o 
  -6   2   5       36.80       42.14      6.22 o 
  -5   2   5        0.98        1.00      3.52 o 
  -4   2   5       12.46       14.05      1.67 o 
  -3   2   5      504.89      517.54      7.63 o 
  -2   2   5       42.80       37.86      1.96 o 
  -1   2   5      250.00      250.26      4.58 o 
   0   2   5       26.74       26.52      1.81 o 
   1   2   5      252.30      255.80      7.86 o 
   2   2   5        0.05       -0.17      1.79 o 
   3   2   5        7.20        5.06      1.66 o 
   4   2   5        5.33        4.51      2.10 o 
   5   2   5      297.18      286.41      7.79 o 
   6   2   5        8.30        4.15      3.02 o 
   7   2   5      120.29      117.09      6.49 o 
   8   2   5        1.33       -5.73      6.33 o 
  -9   3   5        1.46       -5.07      6.12 o 
  -8   3   5       12.83       14.41      6.18 o 
  -7   3   5        1.39        5.18      4.99 o 
  -6   3   5        1.77        1.49      3.82 o 
  -5   3   5       17.76       16.14      3.13 o 
  -4   3   5      113.67      107.20      4.58 o 
  -3   3   5      524.36      550.72      8.09 o 
  -2   3   5     1101.79     1107.58     14.15 o 
  -1   3   5     2039.99     2093.00     24.92 o 
   0   3   5      660.94      666.39      9.42 o 
   1   3   5      208.12      230.20      7.80 o 
   2   3   5      135.71      136.06      6.18 o 
   3   3   5        5.47        5.63      1.91 o 
   4   3   5       10.23        6.77      2.39 o 
   5   3   5      140.87      126.69      5.54 o 
   6   3   5       34.11       37.73      4.31 o 
   7   3   5       61.49       58.87      6.50 o 
  -9   4   5        4.11        7.12      7.03 o 
  -8   4   5        2.23        0.75      5.24 o 
  -7   4   5        4.81        8.88      3.63 o 
  -6   4   5       29.28       35.48      4.32 o 
  -5   4   5        9.38       11.80      3.00 o 
  -4   4   5       26.68       31.24      3.44 o 
  -3   4   5       43.87       58.51      2.55 o 
  -2   4   5      223.57      217.07      4.54 o 
  -1   4   5      103.72      108.50      3.65 o 
   0   4   5      459.89      428.62      9.21 o 
   1   4   5      109.24      114.22      5.86 o 
   2   4   5       36.34       38.86      2.70 o 
   3   4   5        0.88        2.59      2.13 o 
   4   4   5       18.07       19.15      3.17 o 
   6   4   5       44.85       59.70      7.82 o 
   7   4   5        6.12        8.74      6.05 o 
  -8   5   5        3.65       -1.06      5.42 o 
  -7   5   5      203.49      209.64      8.21 o 
  -6   5   5       65.20       67.51      8.24 o 
  -5   5   5       25.33       36.38      4.26 o 
  -4   5   5        9.08       14.31      2.98 o 
  -3   5   5      197.63      184.13      5.55 o 
  -2   5   5      531.64      545.57      8.51 o 
  -1   5   5       72.13       71.70      2.79 o 
   0   5   5       15.17       18.56      2.92 o 
   1   5   5      113.13      117.41      6.63 o 
   2   5   5        0.84        0.13      2.96 o 
   3   5   5      205.97      213.53      9.97 o 
   4   5   5      108.36      121.85      8.21 o 
   5   5   5       34.27       33.82      6.16 o 
   6   5   5       57.24       75.53      8.42 o 
   7   5   5        1.54       -1.07      5.95 o 
  -8   6   5        2.84       -5.96      4.51 o 
  -7   6   5       19.19       23.82      4.78 o 
  -6   6   5        8.67       15.00      4.03 o 
  -5   6   5        4.58        1.80      3.22 o 
  -4   6   5       21.17       22.25      3.52 o 
  -3   6   5       34.23       31.15      2.67 o 
  -2   6   5        5.31        3.22      2.09 o 
  -1   6   5        2.86        4.67      2.54 o 
   0   6   5      333.92      327.39      9.97 o 
   1   6   5      255.72      261.49      8.16 o 
   2   6   5      148.62      150.11      8.61 o 
   3   6   5      114.02      109.27      7.72 o 
   4   6   5        0.04        0.98      4.94 o 
   5   6   5        8.08        7.67      5.78 o 
   6   6   5        9.29        8.93      6.33 o 
  -8   7   5        0.48        4.51      5.22 o 
  -7   7   5       32.21       39.09      5.74 o 
  -6   7   5        9.45        9.68      4.27 o 
  -5   7   5        6.98       12.48      5.54 o 
  -4   7   5        0.00       -2.13      5.61 o 
  -3   7   5        5.01        5.97      5.29 o 
  -2   7   5        2.65        6.40      4.33 o 
  -1   7   5        0.64        1.33      2.93 o 
   0   7   5      345.62      339.29      9.81 o 
   1   7   5      282.22      291.35      9.25 o 
   2   7   5       34.76       41.26      6.46 o 
   3   7   5        9.74        7.54      5.46 o 
   4   7   5       45.06       54.99      7.69 o 
   5   7   5        3.08        1.68      5.56 o 
  -7   8   5       17.08       20.10      7.82 o 
  -6   8   5        8.99       -4.86      6.46 o 
  -5   8   5       22.02       30.35      8.23 o 
  -4   8   5       15.24       11.57      6.52 o 
  -3   8   5       99.99       87.02      8.78 o 
  -2   8   5      169.38      150.29     10.89 o 
  -1   8   5      462.62      440.84     11.59 o 
   0   8   5       28.77       31.20      4.95 o 
   1   8   5      157.28      159.65     10.45 o 
   2   8   5       11.86       16.77      5.84 o 
   3   8   5        0.15       16.99      5.99 o 
   4   8   5        0.01       -5.39      5.65 o 
  -6   9   5       19.85       19.84      8.97 o 
  -5   9   5        5.19       13.96      7.33 o 
  -4   9   5        0.03        4.03      6.54 o 
  -3   9   5        0.95       -5.97      6.03 o 
  -2   9   5       48.37       41.18      5.31 o 
  -1   9   5        8.05       10.09      4.54 o 
   0   9   5        6.17        5.20      4.22 o 
   1   9   5       66.82       74.49      8.67 o 
   2   9   5       13.41       18.71      6.37 o 
   3   9   5        0.89        2.09      6.97 o 
  -5  10   5        0.77       -7.84      6.99 o 
  -4  10   5        0.12       -0.92      7.63 o 
  -3  10   5        4.34       -0.90      7.18 o 
  -2  10   5        6.65        1.30      6.88 o 
  -1  10   5        9.35       29.33      7.84 o 
   0  10   5        0.77        0.10      4.95 o 
   1  10   5        3.58        0.02      6.07 o 
   2  10   5        0.04       -6.84      7.14 o 
  -3  11   5        3.04      -12.28      8.18 o 
  -2  11   5        0.01       -9.27      7.69 o 
  -1  11   5       18.93       17.77      5.89 o 
  -2 -10   6        3.14       -0.68      6.18 o 
  -1 -10   6       14.84       14.94      6.37 o 
   0 -10   6        0.34       -3.32      5.16 o 
   1 -10   6        0.59        2.24      5.43 o 
   2 -10   6       14.01       23.17      5.99 o 
   3 -10   6        0.05        6.97      6.61 o 
   4 -10   6        0.31       -5.61      6.93 o 
   5 -10   6        5.05        1.24      7.69 o 
  -3  -9   6        9.31        4.13      6.63 o 
  -2  -9   6       29.90       37.72      6.93 o 
  -1  -9   6      134.47      130.90      8.93 o 
   0  -9   6       46.96       57.12      7.29 o 
   1  -9   6       19.53       24.06      5.43 o 
   2  -9   6       32.46       37.67      4.61 o 
   3  -9   6       97.14       98.62      6.06 o 
   4  -9   6       20.40        7.40      6.61 o 
   5  -9   6        1.50       10.04      6.22 o 
   6  -9   6       22.33       21.85      8.03 o 
  -4  -8   6        0.25        1.88      5.90 o 
  -3  -8   6        1.72        1.73      4.86 o 
  -2  -8   6        8.97       12.94      5.07 o 
  -1  -8   6       72.54       92.22      8.46 o 
   0  -8   6        1.20       -5.18      3.84 o 
   1  -8   6       24.05       18.14      4.88 o 
   2  -8   6      152.03      145.38      6.12 o 
   3  -8   6      174.38      177.92      7.04 o 
   4  -8   6       55.62       61.91      5.54 o 
   5  -8   6       13.77       18.41      4.28 o 
   6  -8   6        0.04       -6.50      5.46 o 
   7  -8   6       15.86        9.76      6.88 o 
  -5  -7   6        1.74       -0.15      4.99 o 
  -4  -7   6        0.59        6.33      4.84 o 
  -3  -7   6        0.00       -6.36      4.24 o 
  -2  -7   6       55.22       73.91      7.54 o 
  -1  -7   6      183.56      177.75      8.99 o 
   0  -7   6       40.58       49.36      5.65 o 
   1  -7   6       32.91       33.82      5.03 o 
   2  -7   6      739.46      729.75     14.40 o 
   3  -7   6       14.24       15.67      3.13 o 
   4  -7   6       46.98       49.21      7.24 o 
   5  -7   6       40.83       38.79      7.31 o 
   6  -7   6       26.88       22.17      6.37 o 
   7  -7   6        0.01       -0.19      5.73 o 
  -6  -6   6       23.53       17.05      6.20 o 
  -5  -6   6        9.86        5.58      4.62 o 
  -4  -6   6        8.78        6.61      4.31 o 
  -3  -6   6       78.23       83.27      6.50 o 
  -2  -6   6       30.76       27.83      4.75 o 
  -1  -6   6      298.30      281.10      7.28 o 
   0  -6   6       30.05       27.84      3.50 o 
   1  -6   6       86.28       85.48      4.37 o 
   2  -6   6        1.21        0.31      2.28 o 
   3  -6   6       35.66       40.96      5.22 o 
   4  -6   6       94.39       91.86      4.57 o 
   5  -6   6      155.08      161.40      9.70 o 
   6  -6   6        9.46        5.69      4.73 o 
   7  -6   6        0.75       -3.50      5.37 o 
   8  -6   6        0.00       -9.16      6.14 o 
  -6  -5   6        0.17       -1.04      5.03 o 
  -5  -5   6        0.22        1.21      3.23 o 
  -4  -5   6        0.54        2.17      9.61 o 
  -3  -5   6        0.73        1.24      2.84 o 
  -2  -5   6        4.80        4.34      3.06 o 
  -1  -5   6      376.31      369.41      8.30 o 
   0  -5   6      159.57      143.99      4.69 o 
   1  -5   6      126.84      123.76      4.44 o 
   2  -5   6       37.11       27.90      3.88 o 
   3  -5   6      360.11      371.21     11.55 o 
   4  -5   6        4.39        3.56      2.44 o 
   5  -5   6      201.87      191.23      6.40 o 
   6  -5   6       78.56       70.42      8.18 o 
   7  -5   6       20.33       13.90      6.76 o 
   8  -5   6        0.05        2.43      6.44 o 
  -7  -4   6       31.75       33.82      8.08 o 
  -6  -4   6       15.67       12.53      3.61 o 
  -5  -4   6        0.03        0.85      3.00 o 
  -4  -4   6        4.61        6.38      3.95 o 
  -3  -4   6       49.13       57.13      4.17 o 
  -2  -4   6        1.83        1.25      1.82 o 
  -1  -4   6        5.87        7.98      2.15 o 
   0  -4   6      184.24      201.08      5.01 o 
   1  -4   6      512.52      556.76     14.73 o 
   2  -4   6       13.78       16.56      3.22 o 
   3  -4   6        7.63        4.39      2.47 o 
   4  -4   6       45.29       48.61      3.70 o 
   5  -4   6      103.94       98.09      4.66 o 
   6  -4   6       27.02       27.43      6.03 o 
   7  -4   6        6.84        1.13      5.18 o 
   8  -4   6        2.05        4.24      6.14 o 
  -8  -3   6        9.01        5.22      6.71 o 
  -7  -3   6        0.20       -0.23      5.99 o 
  -6  -3   6        0.68       -4.22      2.81 o 
  -5  -3   6       51.68       57.17      6.30 o 
  -4  -3   6       55.16       60.71      4.53 o 
  -3  -3   6      582.30      582.03     12.94 o 
  -2  -3   6      188.66      179.88      5.32 o 
  -1  -3   6        2.01        1.20      1.63 o 
   0  -3   6        7.53       10.81      1.92 o 
   1  -3   6      454.30      562.75     14.51 o 
   2  -3   6       51.16       43.95      3.99 o 
   3  -3   6       54.65       69.44      4.48 o 
   4  -3   6       38.53       33.33      3.57 o 
   5  -3   6       25.28       27.27      3.05 o 
   6  -3   6       40.50       33.27      6.07 o 
   7  -3   6       25.01       20.52      5.92 o 
   8  -3   6        3.27       -1.94      6.31 o 
  -8  -2   6        1.01       -3.86      7.25 o 
  -7  -2   6        5.11        0.87      5.35 o 
  -6  -2   6       33.29       35.67      5.31 o 
  -5  -2   6       23.90       22.71      4.06 o 
  -4  -2   6       29.76       34.70      3.16 o 
  -3  -2   6     1049.96     1007.39     16.61 o 
  -2  -2   6     1012.18      978.86     15.99 o 
  -1  -2   6      331.23      334.32      7.91 o 
   0  -2   6      128.10      136.01      7.66 o 
   1  -2   6      527.24      507.16     12.98 o 
   2  -2   6       25.64       20.31      3.03 o 
   3  -2   6      258.63      250.13      8.29 o 
   4  -2   6        2.05        1.50      1.71 o 
   5  -2   6       18.38       16.04      3.04 o 
   6  -2   6        0.06       -3.58      2.39 o 
   7  -2   6      194.46      175.85     11.06 o 
   8  -2   6        0.81        7.35      6.16 o 
  -8  -1   6        0.97       -8.28      5.52 o 
  -7  -1   6        9.61       13.64      6.56 o 
  -6  -1   6       12.67       11.32      5.31 o 
  -5  -1   6       73.89       76.20      3.91 o 
  -4  -1   6       11.64        9.26      2.17 o 
  -3  -1   6     2128.14     2139.50     31.07 o 
  -2  -1   6      595.61      582.62     10.60 o 
  -1  -1   6       25.33       23.72      2.32 o 
   0  -1   6        0.07       -1.82      1.22 o 
   1  -1   6      133.90      145.57      5.88 o 
   2  -1   6       81.56       84.87      4.65 o 
   3  -1   6       67.72       75.85      4.69 o 
   4  -1   6      119.57      102.57      4.16 o 
   5  -1   6       84.30       75.34      3.82 o 
   6  -1   6       87.88       88.61      4.47 o 
   7  -1   6      112.30       92.50      8.84 o 
   8  -1   6        1.29        5.20      5.58 o 
  -8   0   6        1.15       -8.42      5.73 o 
  -7   0   6       32.55       29.13      6.73 o 
  -6   0   6       38.61       37.70      6.86 o 
  -5   0   6        7.29        8.74      2.77 o 
  -4   0   6     1077.07     1079.22     17.42 o 
  -3   0   6        0.28        1.01      1.27 o 
  -2   0   6      554.86      540.38      9.81 o 
  -1   0   6      199.14      196.79      5.03 o 
   0   0   6      835.52      828.68     13.53 o 
   1   0   6      201.95      229.22      7.69 o 
   2   0   6      400.43      425.98     11.51 o 
   3   0   6      932.47      916.90     20.63 o 
   4   0   6       52.21       49.08      2.99 o 
   5   0   6       23.27       23.73      2.92 o 
   6   0   6      327.99      337.10      8.80 o 
   7   0   6        2.57        9.38      5.18 o 
   8   0   6       10.08       10.08      6.16 o 
  -9   1   6       15.53        3.62      7.40 o 
  -8   1   6        6.61       11.45      6.91 o 
  -7   1   6        4.53       -0.87      5.43 o 
  -6   1   6        0.44        2.90      5.20 o 
  -5   1   6       99.93       91.01      6.99 o 
  -4   1   6      967.03      935.60     12.66 o 
  -3   1   6      207.63      216.48      4.35 o 
  -2   1   6        8.91       12.24      1.78 o 
  -1   1   6       13.18       12.64      1.60 o 
   0   1   6      119.54      117.18      3.82 o 
   1   1   6     1547.24     1549.42     31.48 o 
   2   1   6      841.57      932.89     20.80 o 
   3   1   6      102.96      115.20      5.56 o 
   4   1   6      186.65      182.91      6.75 o 
   5   1   6      285.69      261.19     10.88 o 
   6   1   6      358.36      356.79      9.31 o 
   7   1   6        0.26        0.77      5.50 o 
   8   1   6        0.08       -1.56      5.67 o 
  -9   2   6       38.86       50.70      9.12 o 
  -8   2   6       13.01       16.90      6.82 o 
  -7   2   6       10.57        8.87      5.35 o 
  -6   2   6        2.25       -0.11      4.39 o 
  -5   2   6       19.02       20.87      4.01 o 
  -4   2   6      191.14      203.75      4.40 o 
  -3   2   6       12.25       14.24      1.67 o 
  -2   2   6      118.28      128.91      3.38 o 
  -1   2   6        7.77       10.17      1.65 o 
   0   2   6      913.50      959.90     30.96 o 
   1   2   6      922.16      954.16     21.12 o 
   2   2   6      238.35      254.75      8.57 o 
   3   2   6       54.44       39.70      3.01 o 
   4   2   6        5.43        4.91      3.27 o 
   5   2   6      146.30      151.31      5.70 o 
   6   2   6       92.54       94.63      6.77 o 
   7   2   6       26.31       26.25      4.31 o 
   8   2   6        3.80       14.56      7.67 o 
  -9   3   6        3.78        9.04      7.33 o 
  -8   3   6       11.45        4.26      6.07 o 
  -7   3   6       16.14       24.24      9.10 o 
  -6   3   6        2.63        4.79      4.72 o 
  -5   3   6        3.12        5.03      2.64 o 
  -4   3   6       80.56       78.77      4.24 o 
  -3   3   6      294.52      296.76      5.51 o 
  -2   3   6     1178.39     1151.20     14.96 o 
  -1   3   6     1046.95     1020.46     13.60 o 
   0   3   6       77.64       63.49      2.63 o 
   1   3   6      133.00      133.14      5.90 o 
   2   3   6      711.16      758.33     18.63 o 
   3   3   6      148.31      147.17      4.96 o 
   4   3   6       92.07       92.08      5.57 o 
   5   3   6       30.06       35.65      3.85 o 
   6   3   6       61.44       66.22      5.34 o 
   7   3   6       14.64       22.76      4.85 o 
  -8   4   6      128.77      133.61     11.01 o 
  -7   4   6        0.02       -0.12      3.72 o 
  -6   4   6        8.03        9.84      3.50 o 
  -5   4   6       53.21       62.36      4.90 o 
  -4   4   6       79.83       85.80      4.57 o 
  -3   4   6      548.76      542.82      8.48 o 
  -2   4   6      603.70      586.69      9.02 o 
  -1   4   6       20.63       22.72      2.09 o 
   0   4   6     1659.25     1697.93     26.56 o 
   1   4   6      662.26      679.37     17.28 o 
   2   4   6        9.89        9.59      3.24 o 
   3   4   6        0.44       -0.16      4.84 o 
   4   4   6      209.48      201.57      6.55 o 
   5   4   6        9.69        9.46      4.67 o 
   6   4   6       15.03       15.37      5.82 o 
   7   4   6       14.27       18.18      6.56 o 
  -8   5   6       85.70       82.66      7.05 o 
  -7   5   6        9.50        7.74      4.72 o 
  -6   5   6       37.88       41.08      4.93 o 
  -5   5   6       22.23       20.27      5.14 o 
  -4   5   6       73.78       73.59      4.77 o 
  -3   5   6        8.65        7.37      2.58 o 
  -2   5   6       25.58       25.19      2.81 o 
  -1   5   6      287.81      277.06      7.43 o 
   0   5   6      229.15      221.84      6.97 o 
   1   5   6       55.94       56.52      4.97 o 
   2   5   6       96.13       87.08      6.24 o 
   3   5   6      109.29      102.11      7.03 o 
   4   5   6      252.12      210.70     10.34 o 
   5   5   6        2.08        3.13      4.97 o 
   6   5   6        1.33       -0.51      5.16 o 
  -8   6   6        0.00       -4.56      4.75 o 
  -7   6   6       26.53       30.38      8.31 o 
  -6   6   6       82.67       89.67      6.02 o 
  -5   6   6       10.68        6.95      3.54 o 
  -4   6   6        3.13        1.88      4.36 o 
  -3   6   6        6.05        5.52      2.18 o 
  -2   6   6       68.74       66.32      4.16 o 
  -1   6   6       17.78       18.71      3.88 o 
   0   6   6      106.43       98.73      5.15 o 
   1   6   6      100.07       91.99      6.46 o 
   2   6   6        8.16        1.77      3.96 o 
   3   6   6       46.79       48.12      6.93 o 
   4   6   6       55.81       52.81      7.18 o 
   5   6   6        0.32       -0.60      6.76 o 
   6   6   6        2.67       11.40      6.99 o 
  -7   7   6        1.55       -2.79      5.37 o 
  -6   7   6        0.10       -5.09      3.39 o 
  -5   7   6       36.18       42.00      6.65 o 
  -4   7   6       74.69       82.89      9.16 o 
  -3   7   6        9.93        2.15      5.82 o 
  -2   7   6       51.02       61.90      4.49 o 
  -1   7   6       24.45       21.65      4.02 o 
   0   7   6      546.86      524.74     25.65 o 
   1   7   6        7.99       10.81      4.88 o 
   2   7   6       19.49       19.12      6.07 o 
   3   7   6        1.71        0.90      4.99 o 
   4   7   6       61.68       64.32      8.72 o 
   5   7   6        2.10        3.22      5.95 o 
  -7   8   6        8.80        3.47      7.12 o 
  -6   8   6        2.27       -0.11      7.61 o 
  -5   8   6       57.43       55.63      9.04 o 
  -4   8   6       23.51       14.09      7.69 o 
  -3   8   6       30.52       21.76      7.25 o 
  -2   8   6       78.26       90.95      8.11 o 
  -1   8   6       84.97       90.13      6.26 o 
   0   8   6       52.39       71.03      6.08 o 
   1   8   6       39.36       36.72      6.46 o 
   2   8   6       19.32       25.94      6.48 o 
   3   8   6        6.05       -0.58      5.71 o 
   4   8   6        0.00       -7.67      5.12 o 
  -6   9   6       57.28       57.86     10.64 o 
  -5   9   6        0.59      -10.90      7.27 o 
  -4   9   6        0.84       -3.32      6.93 o 
  -3   9   6        5.00       12.04      8.16 o 
  -2   9   6       34.17       27.81      8.89 o 
  -1   9   6        0.27       -2.49      4.03 o 
   0   9   6       31.89       29.61      5.22 o 
   1   9   6       10.37        6.35      5.63 o 
   2   9   6        3.90        6.07      6.07 o 
   3   9   6        0.24       -5.01      6.20 o 
  -5  10   6        7.63      -10.36      7.57 o 
  -4  10   6        9.22        9.44      8.93 o 
  -3  10   6       16.38        3.79      7.74 o 
  -2  10   6        7.51       -2.77      8.63 o 
  -1  10   6        4.05        2.91      5.30 o 
   0  10   6        7.67        8.26      9.88 o 
   1  10   6        0.27        3.37      6.63 o 
  -1 -10   7        1.02       -3.45      5.69 o 
   0 -10   7        0.21       -0.94      5.33 o 
   1 -10   7       13.65       21.59      5.97 o 
   2 -10   7        8.86       13.09      5.78 o 
   4 -10   7        8.89        6.05      7.54 o 
  -3  -9   7        0.06       -3.15      5.71 o 
  -2  -9   7        0.37        1.62      5.05 o 
  -1  -9   7        1.38        2.05      5.03 o 
   0  -9   7        0.40       -0.66      5.05 o 
   1  -9   7       42.49       41.41      6.16 o 
   2  -9   7       16.17       10.93      5.35 o 
   3  -9   7       59.87       65.65      5.83 o 
   4  -9   7       22.11       35.85      7.80 o 
   5  -9   7        2.11       13.75      6.76 o 
  -4  -8   7        8.06        4.24      6.05 o 
  -3  -8   7        0.42        1.13      5.75 o 
  -2  -8   7       49.01       57.69      7.52 o 
  -1  -8   7        5.52        8.12      4.88 o 
   0  -8   7       11.16       11.83      4.73 o 
   1  -8   7       36.63       40.84      6.24 o 
   2  -8   7        1.35        1.26      3.46 o 
   3  -8   7       47.05       50.79      4.88 o 
   4  -8   7        9.60       15.14      4.56 o 
   5  -8   7        1.05        4.37      5.50 o 
   6  -8   7        2.89       -5.90      6.67 o 
  -5  -7   7        0.99        4.35      5.84 o 
  -4  -7   7        1.24        6.52      5.24 o 
  -3  -7   7       11.94       16.88      5.33 o 
  -2  -7   7        6.45        3.99      4.07 o 
  -1  -7   7        2.03        3.09      3.73 o 
   0  -7   7       76.65       80.39      6.39 o 
   1  -7   7        0.16       -2.41      3.30 o 
   2  -7   7      216.87      229.08      7.35 o 
   3  -7   7        7.52        2.88      3.01 o 
   4  -7   7        1.31       -1.05      3.22 o 
   5  -7   7        3.36        8.99      5.35 o 
   6  -7   7       33.90       31.10      7.33 o 
   7  -7   7        0.00       -0.13      6.05 o 
  -6  -6   7        2.39       -8.02      5.35 o 
  -5  -6   7        5.84        5.95      5.29 o 
  -4  -6   7        1.08        2.77      4.71 o 
  -3  -6   7      115.19      125.55      7.99 o 
  -2  -6   7      216.22      209.22      9.86 o 
  -1  -6   7        4.54        0.99      2.32 o 
   0  -6   7       11.63       12.53      3.84 o 
   1  -6   7       23.80       26.72      3.09 o 
   2  -6   7      110.22      111.84      9.19 o 
   3  -6   7       67.97       69.84      5.92 o 
   4  -6   7       25.48       30.87      3.84 o 
   5  -6   7       62.48       50.09      7.31 o 
   6  -6   7        1.53        1.64      4.69 o 
   7  -6   7       31.33       30.65      7.82 o 
  -6  -5   7        0.00       -0.51      5.16 o 
  -5  -5   7        0.00       -5.45      3.64 o 
  -4  -5   7        1.24       -0.87      3.67 o 
  -3  -5   7       10.49        6.99      4.91 o 
  -2  -5   7      131.51      120.64      5.71 o 
  -1  -5   7       16.13       21.61      2.97 o 
   0  -5   7       17.28       25.06      3.99 o 
   1  -5   7       64.72       60.24      3.52 o 
   2  -5   7        1.33        6.52      3.07 o 
   3  -5   7       34.04       29.71      4.26 o 
   4  -5   7      197.55      223.63     11.39 o 
   5  -5   7      208.60      203.45      7.76 o 
   6  -5   7       54.77       51.73      8.12 o 
   7  -5   7        1.23       -2.24      5.22 o 
   8  -5   7        0.01        2.73      6.95 o 
  -7  -4   7        7.79        6.12      7.31 o 
  -6  -4   7        0.16       -0.35      4.77 o 
  -5  -4   7       62.36       60.35      5.00 o 
  -4  -4   7      354.16      368.64     14.01 o 
  -3  -4   7       28.01       28.71      4.20 o 
  -2  -4   7      134.09      128.06      4.96 o 
  -1  -4   7        4.21        6.28      2.14 o 
   0  -4   7        6.71       11.89      2.86 o 
   1  -4   7        4.80        8.50      3.11 o 
   2  -4   7      412.10      451.53     13.21 o 
   3  -4   7        0.01       -0.79      2.45 o 
   4  -4   7      172.38      163.43      5.76 o 
   5  -4   7      275.66      262.65     10.17 o 
   6  -4   7       96.32      103.26     10.14 o 
   7  -4   7        0.00       -5.16      5.03 o 
   8  -4   7        1.00       -5.46      5.92 o 
  -7  -3   7        1.27       -7.90      5.26 o 
  -6  -3   7        3.37        4.44      4.33 o 
  -5  -3   7        1.46        0.97      2.89 o 
  -4  -3   7      108.72      101.79      4.67 o 
  -3  -3   7        0.01       -3.21      3.58 o 
  -2  -3   7       40.97       46.80      4.90 o 
  -1  -3   7      513.54      513.93     10.22 o 
   0  -3   7        1.00        0.94      1.70 o 
   1  -3   7      129.42      129.97      6.29 o 
   2  -3   7       15.78       17.43      3.20 o 
   3  -3   7       48.67       39.54      4.35 o 
   4  -3   7       42.03       41.54      3.56 o 
   5  -3   7      124.79      131.79      5.35 o 
   6  -3   7       77.50       74.74      8.42 o 
   7  -3   7        3.71        1.64      5.12 o 
   8  -3   7        0.24       -0.15      5.56 o 
  -8  -2   7       12.31        2.86      7.65 o 
  -7  -2   7       15.05       12.70      6.73 o 
  -6  -2   7        1.65       -0.70      4.43 o 
  -5  -2   7        1.35        0.59      2.43 o 
  -4  -2   7        3.98        2.49      2.39 o 
  -3  -2   7      131.18      124.22      4.70 o 
  -2  -2   7      182.97      160.72      7.08 o 
  -1  -2   7      276.07      293.99      7.01 o 
   0  -2   7     1433.05     1476.33     22.66 o 
   1  -2   7        0.45       -0.21      2.00 o 
   2  -2   7      189.80      207.84      7.93 o 
   3  -2   7      209.28      200.72      7.80 o 
   4  -2   7      199.26      205.48      6.28 o 
   5  -2   7       76.00       69.51      4.21 o 
   6  -2   7       22.80       22.81      3.32 o 
   7  -2   7       37.75       37.21      7.31 o 
   8  -2   7       20.58       31.88      7.91 o 
  -8  -1   7       44.45       52.37      9.04 o 
  -7  -1   7        1.17       -6.91      5.33 o 
  -6  -1   7       33.49       31.78      7.12 o 
  -5  -1   7      136.71      119.26      4.98 o 
  -4  -1   7      205.83      203.70      6.08 o 
  -3  -1   7      165.30      148.48      5.45 o 
  -2  -1   7       32.51       41.44      3.18 o 
  -1  -1   7      142.93      143.18      3.68 o 
   0  -1   7       21.05       15.24      2.11 o 
   1  -1   7       40.21       52.83      4.18 o 
   2  -1   7      172.02      204.05      7.82 o 
   3  -1   7       76.69       89.36      5.39 o 
   4  -1   7      156.86      165.28      5.51 o 
   5  -1   7       22.20       21.87      3.50 o 
   6  -1   7      247.70      216.59      7.07 o 
   7  -1   7       65.27       58.55      8.44 o 
   8  -1   7        1.00        0.68      6.18 o 
  -8   0   7       23.04       13.00      7.18 o 
  -7   0   7        0.96       -2.45      5.65 o 
  -6   0   7       85.21       93.82      8.80 o 
  -5   0   7        0.03       -3.11      2.21 o 
  -4   0   7      112.96      109.36      4.35 o 
  -3   0   7       74.59       80.95      3.07 o 
  -2   0   7       28.95       35.10      2.14 o 
  -1   0   7       50.87       50.10      3.25 o 
   0   0   7      112.58      127.31      4.24 o 
   1   0   7      397.52      425.38     12.02 o 
   2   0   7       39.16       52.37      4.24 o 
   3   0   7       97.24      105.69      5.58 o 
   4   0   7      149.96      148.93      5.22 o 
   5   0   7        1.09       -2.05      2.10 o 
   6   0   7        1.20       -0.17      2.63 o 
   7   0   7        0.19       -3.13      5.20 o 
   8   0   7       21.26       17.80      6.91 o 
  -8   1   7        9.56       10.34      7.08 o 
  -7   1   7       14.52       18.93      6.61 o 
  -6   1   7        7.59       11.98      5.22 o 
  -5   1   7       33.01       36.55      5.99 o 
  -4   1   7       37.29       39.13      2.51 o 
  -3   1   7       22.27       18.16      1.95 o 
  -2   1   7       83.06       83.43      2.92 o 
  -1   1   7       28.43       30.08      2.18 o 
   0   1   7       42.58       42.99      2.79 o 
   1   1   7       26.02       17.48      3.03 o 
   2   1   7        0.46        2.07      2.17 o 
   3   1   7       86.27       76.66      5.05 o 
   4   1   7        0.03        2.99      1.99 o 
   5   1   7        3.55        3.39      2.41 o 
   6   1   7      387.78      342.23      9.27 o 
   7   1   7       33.25       38.96      4.94 o 
   8   1   7        0.07       -3.99      6.24 o 
  -8   2   7       36.47       19.86      7.95 o 
  -7   2   7       12.10        7.93      5.97 o 
  -6   2   7        0.01       -0.02      4.80 o 
  -5   2   7        0.08       -0.43      2.74 o 
  -4   2   7      128.53      127.22      5.24 o 
  -3   2   7       90.96       82.25      3.11 o 
  -2   2   7        0.45        0.36      1.47 o 
  -1   2   7      403.83      422.26      7.12 o 
   0   2   7     1388.25     1428.30     21.93 o 
   1   2   7      121.70      138.75      6.05 o 
   2   2   7       76.86       84.48      5.33 o 
   3   2   7      287.24      264.05      9.46 o 
   4   2   7       62.51       61.33      4.03 o 
   5   2   7        2.01        0.15      4.05 o 
   6   2   7       29.83       35.66      6.40 o 
   7   2   7        3.68       -4.07      3.56 o 
  -8   3   7        0.22        4.43      6.65 o 
  -7   3   7        2.92        2.34      5.43 o 
  -6   3   7        5.25        5.23      3.23 o 
  -5   3   7       30.09       32.41      4.16 o 
  -4   3   7       72.26       70.45      4.35 o 
  -3   3   7       42.69       41.44      2.92 o 
  -2   3   7      288.35      275.02      5.49 o 
  -1   3   7      230.69      223.11      6.30 o 
   0   3   7     1005.29      992.10     15.92 o 
   1   3   7      122.54      125.64      6.18 o 
   2   3   7      110.16       92.26      5.73 o 
   3   3   7        8.97       13.98      2.95 o 
   4   3   7       35.69       22.53      3.18 o 
   5   3   7        2.83        1.72      2.86 o 
   6   3   7        0.30       -5.02      6.98 o 
   7   3   7        0.78        4.62      5.73 o 
  -8   4   7        5.27       13.73      7.23 o 
  -7   4   7        6.87        9.52      4.44 o 
  -6   4   7        2.30        2.68      3.52 o 
  -5   4   7       37.43       36.91      5.95 o 
  -4   4   7       16.61       21.89      5.54 o 
  -3   4   7        0.11        0.83      1.69 o 
  -2   4   7        0.00       -0.69      1.81 o 
  -1   4   7       15.06       16.05      2.58 o 
   0   4   7      392.58      378.94      8.88 o 
   1   4   7      223.94      232.37      8.93 o 
   2   4   7      305.66      318.52     11.19 o 
   3   4   7      347.48      346.49      8.45 o 
   4   4   7       16.51       17.14      4.52 o 
   5   4   7       97.08       85.08      7.37 o 
   6   4   7       12.22        7.50      5.26 o 
   7   4   7        1.92        1.13      6.14 o 
  -8   5   7       11.83       16.05      8.10 o 
  -7   5   7       23.97       31.56      5.31 o 
  -6   5   7       36.55       42.33      5.09 o 
  -5   5   7       11.77       12.83      3.79 o 
  -4   5   7        0.04       -3.37      3.00 o 
  -3   5   7       31.87       39.50      6.32 o 
  -2   5   7       80.11       69.23      3.26 o 
  -1   5   7       68.21       67.69      4.18 o 
   0   5   7        2.09        2.12      2.62 o 
   1   5   7        0.02       -1.24      3.24 o 
   2   5   7        0.38       -0.30      3.35 o 
   3   5   7       80.59       87.87      6.71 o 
   5   5   7       33.50       35.21      7.23 o 
   6   5   7        1.80        2.39      5.92 o 
  -8   6   7        0.00       -8.04      5.36 o 
  -7   6   7        5.82        4.65      4.52 o 
  -6   6   7        0.08       -3.74      3.55 o 
  -5   6   7       11.64       10.59      3.98 o 
  -4   6   7        2.35        3.18      3.36 o 
  -3   6   7       28.39       35.86      4.12 o 
  -2   6   7       12.55       10.34      3.01 o 
  -1   6   7       30.37       37.15      4.19 o 
   0   6   7       31.27       31.26      4.24 o 
   1   6   7       72.08       74.51      6.48 o 
   2   6   7        2.02        3.67      4.18 o 
   3   6   7      266.21      268.35     12.06 o 
   4   6   7        0.56       -6.18      4.82 o 
   5   6   7        0.14       -0.38      5.71 o 
  -7   7   7       26.52       33.56      5.88 o 
  -6   7   7        0.17       -5.07      6.56 o 
  -5   7   7       29.37       30.18      7.86 o 
  -4   7   7       33.60       30.61      7.12 o 
  -3   7   7       61.44       67.69      8.78 o 
  -2   7   7      124.85      131.21      6.09 o 
  -1   7   7        0.31        7.57      7.44 o 
   0   7   7       67.72       74.25     12.73 o 
   1   7   7       25.54       28.77      5.50 o 
   2   7   7       10.29       11.68      5.46 o 
   3   7   7       95.78      117.35      8.87 o 
   4   7   7        8.43       11.59      5.86 o 
   5   7   7        3.84        1.64      6.61 o 
  -7   8   7        9.10        3.35      8.23 o 
  -6   8   7        1.27       -2.64      7.93 o 
  -5   8   7       22.00       13.09      8.06 o 
  -4   8   7      103.84      118.31     11.32 o 
  -3   8   7      129.33      115.94     10.74 o 
  -2   8   7        1.95        3.22      5.09 o 
  -1   8   7        3.76        0.25      4.04 o 
   0   8   7       35.74       37.56      6.11 o 
   1   8   7        1.14       -6.50      4.54 o 
   2   8   7        9.91       14.41      5.99 o 
   3   8   7       23.57       23.81      6.93 o 
   4   8   7        1.96        2.86      6.18 o 
  -6   9   7       16.26        3.43      8.03 o 
  -5   9   7       13.16       12.38      8.87 o 
  -4   9   7        1.18       -1.60      7.46 o 
  -3   9   7        8.67       -0.04      6.95 o 
  -2   9   7       19.41       22.74      8.97 o 
  -1   9   7        2.06        2.69      4.32 o 
   0   9   7        2.61        5.38      4.84 o 
   1   9   7       26.59       19.99      7.16 o 
   2   9   7        6.14        9.51      6.59 o 
  -4  10   7        2.55        2.41      8.87 o 
  -3  10   7        0.36        1.11      7.97 o 
  -2  10   7        6.92        9.04      8.67 o 
  -1  10   7        3.20       -2.05      4.97 o 
   0  10   7        1.68        4.06      5.10 o 
   1  10   7        0.02        3.43      6.69 o 
   1 -10   8        2.25       -0.55      5.48 o 
   2 -10   8       13.34       20.27      6.82 o 
  -2  -9   8       17.63        8.87      6.35 o 
  -1  -9   8        5.40        6.80      5.54 o 
   0  -9   8        3.99        2.15      5.01 o 
   1  -9   8        8.68       14.64      5.48 o 
   2  -9   8      162.02      154.50      9.68 o 
   3  -9   8        6.86        3.50      5.75 o 
   4  -9   8       42.30       43.22      8.27 o 
   5  -9   8        1.07        7.10      7.31 o 
  -4  -8   8        3.57        7.16      5.97 o 
  -3  -8   8        0.97        1.39      5.61 o 
  -2  -8   8        0.13        4.88      5.50 o 
  -1  -8   8       10.06       14.71      4.92 o 
   0  -8   8       61.33       74.08      7.82 o 
   1  -8   8      210.91      212.25     10.40 o 
   2  -8   8        4.31        6.86      4.60 o 
   3  -8   8        0.27       -6.07      4.05 o 
   4  -8   8        0.85       -0.67      5.40 o 
   5  -8   8        3.66       -1.45      5.41 o 
   6  -8   8        2.55        8.67      6.88 o 
  -5  -7   8        1.31        1.41      5.92 o 
  -4  -7   8        0.04       -0.83      5.50 o 
  -3  -7   8        4.71        2.07      4.77 o 
  -2  -7   8      119.46       95.80      7.65 o 
  -1  -7   8       46.19       49.68      6.44 o 
   0  -7   8       42.59       39.36      5.88 o 
   1  -7   8        0.78        0.40      3.92 o 
   2  -7   8       90.11       78.20      6.46 o 
   3  -7   8       74.51       79.19      5.31 o 
   4  -7   8        0.10       -3.65      2.43 o 
   5  -7   8        7.99        3.86      4.88 o 
   6  -7   8        6.14        1.73      6.52 o 
   7  -7   8        1.34        0.49      6.76 o 
  -6  -6   8        3.36        7.52      6.27 o 
  -5  -6   8        4.74        5.33      5.50 o 
  -4  -6   8        0.54       -0.79      4.18 o 
  -3  -6   8        5.26        4.26      4.45 o 
  -2  -6   8       54.29       58.46      4.61 o 
  -1  -6   8       79.81       73.82      4.33 o 
   0  -6   8       23.45       17.18      4.50 o 
   1  -6   8       63.60       74.32      6.91 o 
   2  -6   8      350.91      377.18      9.38 o 
   3  -6   8      128.64      121.36      7.27 o 
   4  -6   8       10.13        4.16      2.97 o 
   5  -6   8       66.36       73.72      8.76 o 
   6  -6   8        0.93        5.75      5.69 o 
   7  -6   8        0.30       -1.26      5.80 o 
  -6  -5   8        1.06        7.31      5.73 o 
  -5  -5   8        6.81        0.77      3.47 o 
  -4  -5   8      113.49      104.47      5.51 o 
  -3  -5   8       18.26       13.79      6.72 o 
  -2  -5   8       54.63       67.81      7.67 o 
  -1  -5   8      109.15      101.79      4.60 o 
   0  -5   8       35.15       41.05      5.22 o 
   1  -5   8       96.07      103.61      9.12 o 
   2  -5   8       12.90       10.08      3.73 o 
   3  -5   8      125.93      121.42      6.76 o 
   4  -5   8      177.61      191.77      9.04 o 
   5  -5   8        0.57       -1.03      2.70 o 
   6  -5   8        1.08        0.38      4.77 o 
   7  -5   8        0.22       -5.82      5.31 o 
  -7  -4   8        1.15      -10.36      6.91 o 
  -6  -4   8        0.05       -2.26      3.54 o 
  -5  -4   8        6.09       -1.83      3.04 o 
  -4  -4   8       71.70       78.53      5.43 o 
  -3  -4   8       56.78       66.86      4.68 o 
  -2  -4   8       15.21       15.60      3.07 o 
  -1  -4   8       54.62       60.16      3.92 o 
   0  -4   8        0.16       -0.43      2.58 o 
   1  -4   8      223.56      249.57      9.59 o 
   2  -4   8      157.65      153.03      7.16 o 
   3  -4   8        4.45        4.41      3.13 o 
   4  -4   8      163.82      160.59      7.82 o 
   5  -4   8        1.28       -0.56      2.96 o 
   6  -4   8      112.79      135.74     10.02 o 
   7  -4   8        7.26       -5.95      5.50 o 
   8  -4   8       20.54       35.14      8.63 o 
  -7  -3   8        1.62       -5.58      7.05 o 
  -6  -3   8        4.54       -4.80      3.56 o 
  -5  -3   8        2.75        3.07      4.18 o 
  -4  -3   8      274.68      237.79     11.22 o 
  -3  -3   8       74.20       73.20      4.32 o 
  -2  -3   8        0.33       -0.04      2.18 o 
  -1  -3   8       40.36       41.35      3.43 o 
   0  -3   8      356.93      365.40      8.34 o 
   1  -3   8      182.97      191.84      7.86 o 
   2  -3   8      154.10      153.43      7.42 o 
   3  -3   8        0.63       -0.75      2.51 o 
   4  -3   8       28.75       29.03      4.41 o 
   5  -3   8      119.19      118.81      5.30 o 
   6  -3   8        8.92        1.83      4.88 o 
   7  -3   8        4.23        2.81      5.33 o 
   8  -3   8       12.30       19.12      7.40 o 
  -7  -2   8        2.73        3.03      6.80 o 
  -6  -2   8        5.09       -6.82      5.24 o 
  -5  -2   8       19.68       16.67      3.40 o 
  -4  -2   8      186.64      164.69      8.21 o 
  -3  -2   8        5.78        4.40      2.37 o 
  -2  -2   8       35.15       37.62      3.40 o 
  -1  -2   8        7.95       10.04      2.26 o 
   0  -2   8      148.63      154.30      5.29 o 
   1  -2   8       21.82       29.35      3.86 o 
   2  -2   8        0.00       -1.60      2.49 o 
   3  -2   8        0.10        2.73      2.64 o 
   4  -2   8       59.68       60.17      5.09 o 
   5  -2   8        0.02        1.18      2.43 o 
   6  -2   8        0.00        0.45      3.83 o 
   7  -2   8        1.67       -5.90      4.62 o 
   8  -2   8        7.67       -0.43      6.82 o 
  -8  -1   8        2.83        1.68      7.29 o 
  -7  -1   8       13.92        5.41      6.69 o 
  -6  -1   8       10.80       14.49      6.59 o 
  -5  -1   8      346.01      321.93      8.53 o 
  -4  -1   8      112.81      111.82      4.87 o 
  -3  -1   8      114.47      104.83      4.56 o 
  -2  -1   8       31.53       34.65      3.10 o 
  -1  -1   8      436.33      422.59      8.97 o 
   0  -1   8       69.06       67.51      5.72 o 
   1  -1   8       39.12       44.48      4.58 o 
   2  -1   8      313.83      325.77     10.83 o 
   3  -1   8      164.21      167.63      7.42 o 
   4  -1   8       72.76       76.36      5.29 o 
   5  -1   8      284.90      290.31      8.08 o 
   6  -1   8       77.48       70.85      4.90 o 
   7  -1   8       27.29       18.05      6.56 o 
   8  -1   8        0.05       -2.00      5.92 o 
  -8   0   8        1.30       -1.21      6.50 o 
  -7   0   8       13.19        9.80      6.82 o 
  -6   0   8       42.79       45.55      7.44 o 
  -5   0   8      215.59      216.14      6.64 o 
  -4   0   8        8.88       10.56      2.07 o 
  -3   0   8       45.44       57.81      5.18 o 
  -2   0   8      173.26      162.97      5.80 o 
  -1   0   8      455.81      456.38      9.45 o 
   0   0   8       83.65       79.52      5.88 o 
   1   0   8       69.03       75.66      4.94 o 
   2   0   8       73.00       62.15      4.84 o 
   3   0   8      279.24      300.66     10.21 o 
   4   0   8      880.91      813.77     20.25 o 
   5   0   8      506.25      472.67     10.95 o 
   6   0   8       78.58       79.16      4.94 o 
   7   0   8        8.26       12.40      5.86 o 
   8   0   8        0.01       -5.03      6.99 o 
  -8   1   8       10.74        5.58      6.63 o 
  -7   1   8       18.64       15.84      6.71 o 
  -6   1   8       20.54       17.75      5.84 o 
  -5   1   8        5.60       -1.13      4.41 o 
  -4   1   8       25.12       29.77      3.28 o 
  -3   1   8       94.48       99.09      3.32 o 
  -2   1   8      150.65      151.29      4.05 o 
  -1   1   8       60.08       53.39      3.88 o 
   0   1   8        9.44        8.76      2.07 o 
   1   1   8        0.01        0.47      2.26 o 
   2   1   8      194.03      189.96      7.78 o 
   3   1   8       82.20       83.72      5.52 o 
   4   1   8      125.68      123.12      8.21 o 
   5   1   8       76.13       84.98      4.57 o 
   6   1   8        0.03       -3.87      2.78 o 
   7   1   8       21.14       22.97      4.43 o 
  -8   2   8        1.99       -5.97      6.46 o 
  -7   2   8        1.61        1.47      5.95 o 
  -6   2   8        9.49       13.13      5.80 o 
  -5   2   8      115.77      122.17      8.61 o 
  -4   2   8        0.79        0.62      1.86 o 
  -3   2   8       14.43       17.90      2.33 o 
  -2   2   8       25.01       25.11      2.42 o 
  -1   2   8        5.23        2.94      1.92 o 
   0   2   8       71.25       74.97      3.58 o 
   1   2   8       20.28       22.74      3.52 o 
   2   2   8       60.97       65.00      4.90 o 
   3   2   8       71.53       68.97      5.73 o 
   4   2   8        5.22        7.27      2.80 o 
   5   2   8      170.99      151.54      6.11 o 
   6   2   8        3.83        5.06      3.40 o 
   7   2   8       28.95       38.15      5.06 o 
  -8   3   8        2.75       -5.22      6.29 o 
  -7   3   8       20.81       29.84      7.16 o 
  -6   3   8        0.00       -0.11      4.80 o 
  -5   3   8       12.53       13.92      3.62 o 
  -4   3   8      455.52      447.95     16.78 o 
  -3   3   8       77.61       79.11      3.27 o 
  -2   3   8       53.41       56.18      3.95 o 
  -1   3   8      682.79      685.34     10.48 o 
   0   3   8      337.83      348.89     11.00 o 
   1   3   8       49.43       52.66      4.43 o 
   2   3   8      110.44      116.43      6.48 o 
   3   3   8       61.83       59.10      5.69 o 
   4   3   8        0.02       -1.23      2.36 o 
   5   3   8        9.54        3.48      3.25 o 
   6   3   8       26.46       25.84      4.57 o 
   7   3   8        0.01       -1.19      5.39 o 
  -8   4   8        0.00       -0.70      7.01 o 
  -7   4   8       10.46       13.58      5.99 o 
  -6   4   8       22.61       24.84      4.44 o 
  -5   4   8       39.22       48.89      4.79 o 
  -4   4   8       17.45       26.74      4.02 o 
  -3   4   8       91.66       86.81      4.13 o 
  -2   4   8      142.63      149.46      4.40 o 
  -1   4   8       31.49       34.76      2.84 o 
   0   4   8        5.19       10.06      3.37 o 
   1   4   8       38.68       38.66      4.65 o 
   2   4   8       10.46       11.49      3.75 o 
   3   4   8       10.53       11.51      2.67 o 
   4   4   8        8.82       12.28      4.71 o 
   5   4   8       55.30       51.62      7.27 o 
   6   4   8       27.27       36.53      7.12 o 
  -8   5   8        5.28       -1.81      6.39 o 
  -7   5   8       13.73       17.92      6.91 o 
  -6   5   8        0.16       -1.99      3.88 o 
  -5   5   8        0.02       -0.31      3.53 o 
  -4   5   8        0.05       -3.34      3.07 o 
  -3   5   8      168.06      162.20      4.81 o 
  -2   5   8        0.08        2.21      2.12 o 
  -1   5   8        1.60        1.10      1.95 o 
   0   5   8      298.49      276.44      8.10 o 
   1   5   8        0.06        0.00      3.54 o 
   2   5   8       26.23       15.79      4.22 o 
   3   5   8        1.90        1.64      3.75 o 
   4   5   8       26.08       19.74      5.78 o 
   5   5   8        2.28        3.32      5.73 o 
   6   5   8        7.65       14.47      7.18 o 
  -7   6   8        0.29        2.83      4.70 o 
  -6   6   8        0.09       -0.84      4.04 o 
  -5   6   8       16.97       19.95      4.68 o 
  -4   6   8       13.46        7.32      3.79 o 
  -3   6   8       67.72       65.30      4.85 o 
  -2   6   8       70.43       58.48      4.79 o 
  -1   6   8      237.88      242.91      7.92 o 
   0   6   8      561.22      555.31     12.84 o 
   1   6   8      220.52      224.87     10.32 o 
   2   6   8        6.91        4.94      4.60 o 
   3   6   8       26.14       17.22      5.90 o 
   4   6   8       66.06       63.36      8.08 o 
   5   6   8        2.46        2.37      6.01 o 
  -7   7   8       37.97       54.70     12.85 o 
  -6   7   8        6.04        5.01      4.50 o 
  -5   7   8        0.73       -7.01      6.52 o 
  -4   7   8       15.43       12.34      6.35 o 
  -3   7   8        0.00       -7.05      5.84 o 
  -2   7   8      243.10      241.60      8.06 o 
  -1   7   8      119.18      131.67      6.67 o 
   0   7   8       83.53       91.73      8.29 o 
   1   7   8        3.11        4.48      4.75 o 
   2   7   8       15.25       16.18      5.31 o 
   3   7   8        3.07       11.00      5.78 o 
   4   7   8       26.88       52.32      8.59 o 
  -6   8   8       12.66        5.03      7.50 o 
  -5   8   8        1.50       -6.76      7.23 o 
  -4   8   8       11.80       -6.86      7.12 o 
  -3   8   8       29.20       31.78      8.42 o 
  -2   8   8        0.12       -4.07      3.95 o 
  -1   8   8       22.05       19.10      4.76 o 
   0   8   8       18.55       13.36      4.67 o 
   1   8   8        1.98       -1.66      5.58 o 
   2   8   8       26.17       17.95      6.35 o 
   3   8   8        1.76        1.41      6.71 o 
  -5   9   8        0.34       -4.31      8.01 o 
  -4   9   8       63.41       75.83     11.27 o 
  -3   9   8       35.07       43.12     10.70 o 
  -2   9   8        8.33        0.85      7.82 o 
  -1   9   8        2.46        4.37      7.79 o 
   0   9   8        8.97       -2.54      6.92 o 
   1   9   8        0.66       -0.11      6.29 o 
   2   9   8        0.14       -1.41      7.12 o 
  -3  10   8        9.66       10.23      9.40 o 
  -2  10   8        1.77       -0.19      8.33 o 
  -1  10   8       40.44       38.45      6.83 o 
   1 -10   9       31.26       28.56      7.54 o 
  -2  -9   9        2.48        6.20      6.14 o 
  -1  -9   9        9.40        9.95      6.14 o 
   0  -9   9        0.52        2.09      5.52 o 
   1  -9   9       54.04       76.47      8.78 o 
   2  -9   9       58.67       68.52      8.63 o 
   3  -9   9       19.48       24.89      6.16 o 
  -3  -8   9        0.16       -2.77      5.54 o 
  -2  -8   9       39.71       34.91      6.69 o 
  -1  -8   9       68.94       83.59      8.42 o 
   0  -8   9        4.78       -2.73      4.43 o 
   1  -8   9      280.22      276.30     12.70 o 
   2  -8   9       82.58       87.43      7.40 o 
   3  -8   9        0.16       -2.58      4.92 o 
   4  -8   9       19.12       27.27      4.46 o 
   5  -8   9        0.00       -3.92      5.71 o 
  -4  -7   9        3.62        3.09      5.48 o 
  -3  -7   9       11.65       13.26      6.03 o 
  -2  -7   9       53.82       68.20      7.80 o 
  -1  -7   9       45.17       53.58      6.86 o 
   0  -7   9      103.55      104.39      7.59 o 
   1  -7   9        8.61       11.89      4.77 o 
   2  -7   9        3.67       -2.41      4.18 o 
   3  -7   9       28.06        9.93      4.99 o 
   4  -7   9        0.25       -1.32      3.13 o 
   5  -7   9        0.60        4.13      5.61 o 
   6  -7   9        1.77       -1.17      6.05 o 
  -5  -6   9        4.25        8.42      5.88 o 
  -4  -6   9        0.08        1.11      4.97 o 
  -3  -6   9       24.04       26.66      5.74 o 
  -2  -6   9      139.02      127.66      5.79 o 
  -1  -6   9        0.00       -3.54      3.90 o 
   0  -6   9        0.16       -5.40      3.60 o 
   1  -6   9        9.63        8.46      4.20 o 
   2  -6   9        5.48        4.77      4.18 o 
   3  -6   9        0.31        1.09      3.18 o 
   4  -6   9       31.66       32.69      5.22 o 
   5  -6   9       85.39       86.91      9.46 o 
   6  -6   9        6.31        6.95      5.95 o 
   7  -6   9        2.01       -0.94      7.03 o 
  -6  -5   9        5.59        1.60      5.43 o 
  -5  -5   9       17.37       11.46      4.13 o 
  -4  -5   9        0.76        3.26      3.82 o 
  -3  -5   9       19.44       26.76      8.59 o 
  -2  -5   9      107.10       95.71      6.77 o 
  -1  -5   9        6.24        6.70      2.71 o 
   0  -5   9      187.61      182.29      8.82 o 
   1  -5   9       12.23       25.02      4.71 o 
   2  -5   9      109.18      102.69      6.93 o 
   3  -5   9      192.70      190.67      9.04 o 
   4  -5   9      316.33      290.77     11.51 o 
   5  -5   9       87.77       82.42      5.22 o 
   6  -5   9        3.20        6.01      5.39 o 
   7  -5   9        1.47       11.96      6.63 o 
  -6  -4   9       10.49        7.96      4.23 o 
  -5  -4   9       34.38       24.55      4.51 o 
  -4  -4   9       52.21       49.94      8.24 o 
  -3  -4   9       74.72       79.37      8.99 o 
  -2  -4   9       84.35       80.69      4.49 o 
  -1  -4   9        7.59        8.20      2.66 o 
   0  -4   9       12.90       12.66      3.88 o 
   1  -4   9        0.08       -4.07      2.98 o 
   2  -4   9       21.27       12.85      3.56 o 
   3  -4   9       19.49       25.04      4.54 o 
   4  -4   9      100.74      118.33      7.37 o 
   5  -4   9       26.51       27.24      3.92 o 
   6  -4   9       25.19       21.10      6.27 o 
   7  -4   9        0.72        4.92      6.22 o 
  -7  -3   9        0.01       -4.33      6.86 o 
  -6  -3   9        0.02       -2.82      3.63 o 
  -5  -3   9       20.00       17.99      3.67 o 
  -4  -3   9       83.70       72.09      4.84 o 
  -3  -3   9       83.51       73.43      4.60 o 
  -2  -3   9       62.63       63.80      4.44 o 
  -1  -3   9      295.41      299.20      7.89 o 
   0  -3   9      119.62      123.96      6.86 o 
   1  -3   9       96.97      107.97      6.37 o 
   2  -3   9        4.95        1.81      3.11 o 
   3  -3   9       11.69        8.40      3.88 o 
   4  -3   9      167.95      178.43      8.82 o 
   5  -3   9        6.85        1.59      2.73 o 
   6  -3   9       54.04       65.63     15.74 o 
   7  -3   9        0.00       -4.03      6.16 o 
  -7  -2   9       17.47        6.05      7.01 o 
  -6  -2   9        4.80        5.14      5.95 o 
  -5  -2   9       12.64       17.95      3.41 o 
  -4  -2   9      766.79      718.22     37.00 o 
  -3  -2   9       29.60       36.72      6.97 o 
  -2  -2   9      112.90      112.73      5.85 o 
  -1  -2   9       54.04       52.13      3.88 o 
   0  -2   9        1.09       -0.12      3.25 o 
   1  -2   9        5.48        0.77      2.75 o 
   2  -2   9        4.94        3.69      3.15 o 
   3  -2   9       83.63       84.72      5.97 o 
   4  -2   9      471.79      448.91     14.13 o 
   5  -2   9       75.84       78.84      4.79 o 
   6  -2   9        8.17        4.45      4.42 o 
   7  -2   9        0.00        5.99      6.01 o 
  -7  -1   9       41.96       47.04      8.65 o 
  -6  -1   9        3.22        1.94      5.46 o 
  -5  -1   9      103.73      103.54      5.37 o 
  -4  -1   9       93.04       90.16      4.65 o 
  -3  -1   9        9.55       12.17      2.72 o 
  -2  -1   9       17.15       16.81      2.71 o 
  -1  -1   9        9.45       12.40      2.47 o 
   0  -1   9       11.41       11.94      3.94 o 
   1  -1   9       41.92       61.19      4.97 o 
   2  -1   9       31.32       36.83      4.80 o 
   3  -1   9        3.99        2.60      3.24 o 
   4  -1   9        5.06        1.45      3.32 o 
   5  -1   9      180.79      168.10      7.84 o 
   6  -1   9        4.46        0.55      4.06 o 
   7  -1   9       18.87       20.57      7.03 o 
  -8   0   9        2.81        3.99      7.67 o 
  -7   0   9        2.05       -5.14      6.22 o 
  -6   0   9       49.43       52.86      7.95 o 
  -5   0   9      144.57      138.17      9.87 o 
  -4   0   9       77.69       80.16      4.47 o 
  -3   0   9        8.70        9.37      2.64 o 
  -2   0   9       44.57       45.84      5.75 o 
  -1   0   9        0.08       -0.78      2.34 o 
   0   0   9      236.04      243.33     15.58 o 
   1   0   9       12.43       16.07      3.64 o 
   2   0   9      216.68      247.74      9.61 o 
   3   0   9      127.66      141.22      7.27 o 
   4   0   9      567.78      558.82     16.11 o 
   5   0   9       22.10       20.93      3.35 o 
   6   0   9       17.96       19.55      3.86 o 
   7   0   9        0.12       11.87      5.92 o 
  -8   1   9        9.90       16.84      8.48 o 
  -7   1   9        0.05       -8.41      5.61 o 
  -6   1   9       42.69       42.07      7.40 o 
  -5   1   9       32.11       28.03      6.73 o 
  -4   1   9       18.69       24.83      5.54 o 
  -3   1   9        0.35       -2.71      2.09 o 
  -2   1   9       99.02       85.73      3.28 o 
  -1   1   9      240.16      248.71      6.79 o 
   0   1   9      344.03      376.77      8.65 o 
   1   1   9       17.05       25.70      4.22 o 
   2   1   9       35.63       31.67      4.39 o 
   3   1   9       94.34       98.47      6.16 o 
   4   1   9       91.04       86.15      6.12 o 
   5   1   9       37.64       30.82      3.83 o 
   6   1   9        2.06       -0.09      3.26 o 
   7   1   9       11.07       12.21      4.34 o 
  -8   2   9        2.06       -9.88      6.59 o 
  -7   2   9        5.43        6.12      6.31 o 
  -6   2   9        3.39        1.58      5.39 o 
  -5   2   9      130.78      126.98      9.65 o 
  -4   2   9        0.42       -3.15      2.29 o 
  -3   2   9        4.50        0.80      2.36 o 
  -2   2   9        7.60        7.18      2.13 o 
  -1   2   9      246.02      239.11      6.58 o 
   0   2   9      128.02      127.91      4.69 o 
   1   2   9       40.61       44.20      4.80 o 
   2   2   9       12.40       19.10      3.96 o 
   3   2   9       53.21       50.26      5.50 o 
   4   2   9       17.41       23.19      3.46 o 
   5   2   9       28.41       34.25      6.17 o 
   6   2   9        1.89       -0.34      3.41 o 
   7   2   9        6.01       11.91      4.51 o 
  -8   3   9        0.01       -4.65      6.63 o 
  -7   3   9        8.41        1.34      5.88 o 
  -6   3   9        1.10       -7.13      4.75 o 
  -5   3   9        7.01        6.91      5.58 o 
  -4   3   9        0.46       -3.81      4.39 o 
  -3   3   9        0.27       -1.01      1.89 o 
  -2   3   9        9.08        8.22      2.15 o 
  -1   3   9       57.96       56.82      3.03 o 
   0   3   9      381.22      381.37     11.94 o 
   1   3   9      284.70      283.53     10.29 o 
   2   3   9       15.51       20.97      4.43 o 
   3   3   9       91.68       87.64      6.24 o 
   4   3   9      144.12      127.97      9.28 o 
   5   3   9        0.52       -0.53      3.09 o 
   6   3   9       44.16       43.65      5.16 o 
  -8   4   9        6.74       15.28      7.59 o 
  -7   4   9       17.13        6.37      6.42 o 
  -6   4   9        1.88        7.46      5.73 o 
  -5   4   9        5.10       -0.34      3.76 o 
  -4   4   9       93.70      101.93      5.69 o 
  -3   4   9       76.31       72.19      3.61 o 
  -2   4   9       76.44       71.50      4.32 o 
  -1   4   9      103.73      100.03      4.50 o 
   0   4   9        0.05       -2.41      2.62 o 
   1   4   9      218.46      219.97      9.31 o 
   2   4   9       92.88       92.46      6.52 o 
   3   4   9       48.05       37.02      5.84 o 
   4   4   9        1.47        0.43      4.48 o 
   5   4   9        0.20        0.21      4.88 o 
   6   4   9        0.61       -3.79      6.14 o 
  -7   5   9        7.11        7.57      6.61 o 
  -6   5   9       12.75       12.96      4.58 o 
  -5   5   9        0.10       -6.43      4.28 o 
  -4   5   9       24.48       30.09      4.29 o 
  -3   5   9       22.23       27.17      3.07 o 
  -2   5   9      207.96      203.69      9.35 o 
  -1   5   9      345.25      338.41     10.83 o 
   0   5   9       79.78       75.36      5.75 o 
   1   5   9      171.08      158.18      8.25 o 
   2   5   9       85.71       73.36      6.29 o 
   3   5   9        7.32        7.50      4.22 o 
   4   5   9        1.90       -3.45      4.62 o 
   5   5   9        5.87       14.73      6.39 o 
  -7   6   9        0.62       -9.37      6.24 o 
  -6   6   9       25.43       26.84      5.67 o 
  -5   6   9        4.78        2.31      4.34 o 
  -4   6   9       22.00       26.13      5.85 o 
  -3   6   9       23.47       26.46      4.34 o 
  -2   6   9       41.03       53.22     11.01 o 
  -1   6   9      512.28      503.40     12.10 o 
   0   6   9       22.18       28.24      4.86 o 
   1   6   9       59.44       66.62      6.93 o 
   2   6   9       30.02       23.64      5.69 o 
   3   6   9       73.67       78.43      8.10 o 
   4   6   9        1.08        3.41      5.26 o 
   5   6   9       10.63       12.23      7.23 o 
  -6   7   9       29.24       22.04      8.78 o 
  -5   7   9       10.82       -1.00      7.16 o 
  -4   7   9      134.78      120.25     10.70 o 
  -3   7   9        9.94       11.53      7.65 o 
  -2   7   9      122.93      119.97      6.22 o 
  -1   7   9       11.12        7.98      4.18 o 
   0   7   9        3.01        7.12      4.37 o 
   1   7   9        9.21       10.87      5.09 o 
   2   7   9        4.60        9.93      5.50 o 
   3   7   9        3.60        4.60      5.69 o 
   4   7   9        2.13        5.86      6.76 o 
  -6   8   9       28.13       22.36      9.53 o 
  -5   8   9        1.28      -11.92      7.95 o 
  -4   8   9       10.67        3.84      8.03 o 
  -3   8   9       10.17       14.30      8.06 o 
  -2   8   9        0.03        6.78      7.95 o 
  -1   8   9       25.26       29.67      5.38 o 
   0   8   9        3.18       12.45      5.65 o 
   1   8   9        4.82        6.78      5.61 o 
   2   8   9        1.65       -1.11      5.86 o 
   3   8   9       35.61       28.24      7.67 o 
  -4   9   9        4.22      -12.02      8.01 o 
  -3   9   9        1.29       16.05      9.04 o 
  -2   9   9        1.88       -2.37      7.65 o 
  -1   9   9        0.74       -4.00      5.61 o 
   0   9   9        0.03        7.14      6.48 o 
   1   9   9        2.29       -0.90      6.39 o 
  -1  -9  10        7.80       11.47      6.95 o 
   0  -9  10        2.43        4.50      6.29 o 
   1  -9  10       29.93       33.72      7.40 o 
   2  -9  10        7.22        0.77      6.07 o 
   3  -9  10        0.69        2.64      5.99 o 
  -3  -8  10       13.31       16.26      6.91 o 
  -2  -8  10       14.57       16.09      6.39 o 
  -1  -8  10       30.04       24.57      6.54 o 
   0  -8  10        0.22        3.07      5.18 o 
   1  -8  10       23.23       33.87      6.44 o 
   2  -8  10        5.84       -1.53      5.95 o 
   3  -8  10        5.33       10.44      5.48 o 
   4  -8  10        0.53       -2.08      3.71 o 
   5  -8  10        0.32        1.45      6.37 o 
  -4  -7  10       47.11       60.10      8.82 o 
  -3  -7  10        5.41        3.62      5.46 o 
  -2  -7  10        8.00       12.89      5.69 o 
  -1  -7  10        1.48        0.77      4.75 o 
   0  -7  10       61.79       68.22      7.63 o 
   1  -7  10        7.13        6.56      5.18 o 
   2  -7  10        1.19        6.91      5.07 o 
   3  -7  10       38.12       44.61      6.14 o 
   4  -7  10        8.57        8.99      4.88 o 
   5  -7  10        2.99        6.24      6.07 o 
   6  -7  10        0.39       -3.99      5.88 o 
  -5  -6  10        0.50       -5.46      5.56 o 
  -4  -6  10        1.50        1.13      4.92 o 
  -3  -6  10        4.55       -0.51      3.41 o 
  -2  -6  10        1.74        1.69      3.15 o 
  -1  -6  10        0.78        1.15      4.62 o 
   0  -6  10        4.36        9.31      4.37 o 
   1  -6  10        0.00        9.16      4.65 o 
   2  -6  10       58.48       64.73      7.67 o 
   3  -6  10       49.69       46.55      5.90 o 
   4  -6  10        0.43        4.33      4.37 o 
   5  -6  10       16.31       19.64     10.81 o 
   6  -6  10        3.29        0.13      5.61 o 
  -5  -5  10        4.29        3.39      4.13 o 
  -4  -5  10        0.89        4.43      5.59 o 
  -3  -5  10       36.48       32.35      4.66 o 
  -2  -5  10       21.05       24.09      3.90 o 
  -1  -5  10        0.71       -0.05      2.72 o 
   0  -5  10       24.95       21.21      4.73 o 
   1  -5  10      113.46      100.40      7.03 o 
   2  -5  10      149.69      145.74      7.97 o 
   3  -5  10      100.32       86.30      6.97 o 
   4  -5  10      138.87      128.28      8.14 o 
   5  -5  10        5.22        0.37      3.36 o 
   6  -5  10       26.83       36.32      8.08 o 
   7  -5  10       10.34       15.88      7.82 o 
  -6  -4  10       19.39       17.26      4.87 o 
  -5  -4  10        0.50       -4.31      3.24 o 
  -4  -4  10        0.47       -2.38      6.20 o 
  -3  -4  10       93.81       94.99      5.27 o 
  -2  -4  10       57.20       51.14      4.45 o 
  -1  -4  10        6.35        1.15      3.23 o 
   0  -4  10       97.96      115.64      7.33 o 
   1  -4  10        0.90        6.03      3.13 o 
   2  -4  10       19.77       19.78      4.26 o 
   3  -4  10       18.81       11.74      4.62 o 
   4  -4  10        1.24       -3.60      3.41 o 
   5  -4  10        0.07       -2.44      3.12 o 
   6  -4  10        1.08       -0.13      5.50 o 
   7  -4  10        0.13      -10.33      6.88 o 
  -6  -3  10        1.41       -0.28      5.99 o 
  -5  -3  10       66.24       83.13      6.14 o 
  -4  -3  10        4.99        8.60      3.38 o 
  -3  -3  10        7.71        2.07      2.94 o 
  -2  -3  10       49.69       60.23      4.59 o 
  -1  -3  10       25.24       30.86      5.83 o 
   0  -3  10        3.24        3.32      2.90 o 
   1  -3  10       23.70       17.01      4.01 o 
   2  -3  10       21.93       19.67      4.11 o 
   3  -3  10      435.15      449.62     14.92 o 
   4  -3  10      124.31      140.03      8.25 o 
   5  -3  10       64.16       75.08      9.92 o 
   6  -3  10        1.77       -0.40      3.40 o 
   7  -3  10        1.05       -5.97      6.42 o 
  -7  -2  10        0.01        7.35      6.80 o 
  -6  -2  10       11.60       -4.75      5.63 o 
  -5  -2  10       91.86       90.85      5.72 o 
  -4  -2  10       18.51       19.88      3.73 o 
  -3  -2  10      167.00      171.05      6.29 o 
  -2  -2  10       40.68       37.24      3.94 o 
  -1  -2  10       30.99       27.24      5.21 o 
   0  -2  10        3.07        2.32      3.26 o 
   1  -2  10        0.45        6.16      3.69 o 
   2  -2  10        6.58        2.56      3.52 o 
   3  -2  10       77.90       83.57      6.63 o 
   4  -2  10        4.53        2.30      4.48 o 
   5  -2  10       59.05       70.45      6.19 o 
   6  -2  10      102.69       99.83      5.74 o 
   7  -2  10        6.47        2.62      6.31 o 
  -7  -1  10       33.65       31.54      8.44 o 
  -6  -1  10       12.27       20.74      6.76 o 
  -5  -1  10      101.37       92.84      5.29 o 
  -4  -1  10       29.99       29.32      9.57 o 
  -3  -1  10       13.82       15.34      4.03 o 
  -2  -1  10       28.96       26.47      3.42 o 
  -1  -1  10      246.62      285.87     11.70 o 
   0  -1  10        2.08       -2.92      2.02 o 
   1  -1  10        3.32        1.49      3.20 o 
   2  -1  10      209.09      227.96      9.78 o 
   3  -1  10        3.34        5.56      3.73 o 
   4  -1  10      244.88      239.22     10.46 o 
   5  -1  10       39.03       42.37      5.30 o 
   6  -1  10       16.62       20.78      4.06 o 
   7  -1  10       11.54        2.73      6.67 o 
  -7   0  10       24.37       21.23      8.63 o 
  -6   0  10       15.22       17.54      6.82 o 
  -5   0  10        7.39        4.33      5.41 o 
  -4   0  10        0.97        1.59      2.88 o 
  -3   0  10       11.77        7.36      3.07 o 
  -2   0  10        4.65       12.61      5.91 o 
  -1   0  10      188.78      183.96      8.21 o 
   0   0  10       68.16       68.13      4.00 o 
   1   0  10       86.75      102.11      6.63 o 
   2   0  10      583.62      634.31     18.05 o 
   3   0  10       60.79       53.82      5.97 o 
   4   0  10        6.71       -2.56      3.50 o 
   5   0  10       38.77       30.62      7.45 o 
   6   0  10       17.93       24.10      4.22 o 
   7   0  10        0.03       12.98      7.44 o 
  -7   1  10        4.51       -6.03      6.56 o 
  -6   1  10        0.41        4.20      5.99 o 
  -5   1  10       16.31       23.36      6.18 o 
  -4   1  10        9.25        1.68      2.92 o 
  -3   1  10       29.64       26.66      3.48 o 
  -2   1  10        0.17       -0.08      2.17 o 
  -1   1  10      337.06      353.00     11.07 o 
   0   1  10       77.31       74.14      4.13 o 
   1   1  10       87.12       85.87      6.20 o 
   2   1  10      145.66      140.24      7.54 o 
   3   1  10      187.72      190.24      9.08 o 
   4   1  10      111.60      115.47      7.20 o 
   5   1  10        8.87        4.36      3.09 o 
   6   1  10        4.03        1.32      3.64 o 
   7   1  10        0.30       -1.98      4.05 o 
  -7   2  10       13.38       11.34      7.44 o 
  -6   2  10        4.61        0.68      5.71 o 
  -5   2  10       34.98       26.83      6.59 o 
  -4   2  10        0.90        6.54      5.20 o 
  -3   2  10       29.45       32.06      3.61 o 
  -2   2  10      245.79      248.34      7.32 o 
  -1   2  10        8.91        7.23      4.41 o 
   0   2  10       50.82       48.74      5.29 o 
   1   2  10       38.30       34.25      4.84 o 
   2   2  10       88.29       92.56      6.52 o 
   3   2  10       68.40       63.49      5.67 o 
   4   2  10        6.06        9.25      4.16 o 
   5   2  10      214.48      217.17      7.74 o 
   6   2  10       34.48       43.00     10.44 o 
  -7   3  10        2.86       -9.08      6.05 o 
  -6   3  10       10.16        3.15      6.42 o 
  -5   3  10        0.00        2.77      4.69 o 
  -4   3  10        1.73       -5.18      4.07 o 
  -3   3  10        5.43        4.82      2.34 o 
  -2   3  10       13.49       11.38      2.72 o 
  -1   3  10       44.60       54.23      4.23 o 
   0   3  10       84.46       85.23      5.80 o 
   1   3  10        0.10        1.88      3.26 o 
   2   3  10       24.17       25.30      4.88 o 
   3   3  10        1.09        3.01      3.43 o 
   4   3  10       38.20       31.51      3.80 o 
   5   3  10        0.04       -0.96      3.24 o 
   6   3  10       55.16       57.27      7.74 o 
  -7   4  10        2.80       -7.42      6.07 o 
  -6   4  10        0.08       -6.10      5.35 o 
  -5   4  10        3.71       -6.59      4.39 o 
  -4   4  10        5.89        1.93      4.51 o 
  -3   4  10       67.99       71.24      3.88 o 
  -2   4  10        0.43       -1.38      2.21 o 
  -1   4  10      153.11      147.71      5.19 o 
   0   4  10      192.47      196.12      9.02 o 
   1   4  10       69.62       68.65      5.75 o 
   2   4  10        1.20        0.83      3.90 o 
   3   4  10      220.33      196.33      9.85 o 
   4   4  10        9.18       20.76      5.20 o 
   5   4  10        4.61       12.00      5.46 o 
  -7   5  10        0.47       -1.98      6.20 o 
  -6   5  10        0.75       -7.67      5.12 o 
  -5   5  10        4.90        2.94      3.84 o 
  -4   5  10        0.12        4.34      3.94 o 
  -3   5  10        8.05        6.55      6.69 o 
  -2   5  10        3.65        1.92      2.45 o 
  -1   5  10      234.33      216.60      5.76 o 
   0   5  10       79.28       64.49      5.52 o 
   1   5  10        6.27        9.97      4.03 o 
   2   5  10       82.93       74.02      7.50 o 
   3   5  10        0.87       -3.35      4.09 o 
   4   5  10       31.50       29.92      6.97 o 
   5   5  10        2.61        1.24      5.35 o 
  -7   6  10       11.50        1.04      6.67 o 
  -6   6  10        3.13       -0.49      6.56 o 
  -5   6  10        4.39       -1.52      4.30 o 
  -4   6  10        7.94       10.59      4.39 o 
  -3   6  10       38.52       41.93      8.89 o 
  -2   6  10       28.67       29.16      4.63 o 
  -1   6  10       66.08       70.53      7.62 o 
   0   6  10       22.01       18.20      4.88 o 
   1   6  10       51.15       36.19      5.80 o 
   2   6  10        0.01        5.78      4.99 o 
   3   6  10       11.46       21.04      5.90 o 
   4   6  10       14.98       16.47      6.86 o 
  -6   7  10        2.55       -4.26      8.59 o 
  -5   7  10       19.81       11.02      8.84 o 
  -4   7  10       76.38       75.87     10.17 o 
  -3   7  10        3.10       -6.05      7.52 o 
  -2   7  10        4.53       -4.94      4.11 o 
  -1   7  10        1.00       -4.70      3.69 o 
   0   7  10       49.61       35.70      6.88 o 
   1   7  10        9.85       17.16      5.58 o 
   2   7  10       31.61       27.15      6.80 o 
   3   7  10        0.04       -1.92      5.33 o 
  -5   8  10       32.94       34.68      9.65 o 
  -4   8  10       12.11        5.54      9.19 o 
  -3   8  10        9.38       -0.96      8.14 o 
  -2   8  10        0.25       -3.47      8.95 o 
  -1   8  10        0.01       -4.71      5.27 o 
   0   8  10       14.86        9.51      5.90 o 
   1   8  10        4.19        7.89      5.88 o 
   2   8  10       34.35       39.71      8.74 o 
  -3   9  10        0.38       -8.14      7.50 o 
  -2   9  10       14.32        7.93     10.46 o 
  -1   9  10       10.01       15.19     11.18 o 
   0   9  10        2.79       -7.25      6.78 o 
   1  -9  11       10.25       11.68      7.20 o 
   2  -9  11       11.71       12.00      6.88 o 
  -2  -8  11        6.04       -5.05      6.48 o 
  -1  -8  11       26.96       19.54      6.71 o 
   0  -8  11        0.01        3.82      5.54 o 
   1  -8  11       32.32       36.55      7.63 o 
   2  -8  11        0.32       -0.53      5.46 o 
   3  -8  11        2.97        4.33      4.94 o 
   4  -8  11        3.66        2.81      4.27 o 
  -3  -7  11        1.25        6.95      6.18 o 
  -2  -7  11       10.10        5.90      5.63 o 
  -1  -7  11       11.85       11.66      5.67 o 
   0  -7  11        0.03       -2.13      5.07 o 
   1  -7  11        3.06       12.89      5.35 o 
   2  -7  11        4.17        7.23      5.90 o 
   3  -7  11        9.27        8.33      4.52 o 
   4  -7  11        2.20       -5.12      4.45 o 
   5  -7  11        0.30        7.76      5.80 o 
  -4  -6  11        6.52       19.10      6.80 o 
  -3  -6  11       16.17        9.04      3.95 o 
  -2  -6  11       14.19        9.26      3.84 o 
  -1  -6  11       76.93       75.66      8.29 o 
   0  -6  11        6.84       14.98      5.46 o 
   1  -6  11        9.32       10.78      5.03 o 
   2  -6  11       93.29       77.41      6.69 o 
   3  -6  11       13.57       20.01      5.54 o 
   4  -6  11       15.38       10.70      5.07 o 
   5  -6  11        2.55        2.10      4.03 o 
   6  -6  11       15.19       11.57      7.10 o 
  -5  -5  11        0.43        4.08      4.73 o 
  -4  -5  11        0.78        1.54      3.90 o 
  -3  -5  11       38.81       40.25      6.82 o 
  -2  -5  11       31.28       28.26      6.61 o 
  -1  -5  11       48.60       37.95      4.25 o 
   0  -5  11       17.93       18.03      5.14 o 
   1  -5  11        0.12       -1.34      2.69 o 
   2  -5  11      109.35       82.48      7.20 o 
   3  -5  11        4.52        1.19      4.41 o 
   4  -5  11        0.13       -5.31      4.03 o 
   5  -5  11        7.13        3.29      3.77 o 
   6  -5  11        3.43        3.15      6.24 o 
  -6  -4  11        4.69       -1.30      6.61 o 
  -5  -4  11       29.80       25.22      4.49 o 
  -4  -4  11       14.90       21.53      6.86 o 
  -3  -4  11       49.18       61.21      5.27 o 
  -2  -4  11       58.15       57.54      4.92 o 
  -1  -4  11       22.73       24.96      3.84 o 
   0  -4  11       95.40       88.87      7.40 o 
   1  -4  11        1.29        0.64      3.50 o 
   2  -4  11      134.22      139.02      8.29 o 
   3  -4  11      225.96      206.22     10.14 o 
   4  -4  11        0.04       -2.98      4.39 o 
   5  -4  11        1.82        3.29      4.36 o 
   6  -4  11        3.15       13.70      6.69 o 
  -6  -3  11       15.37       14.62      7.80 o 
  -5  -3  11       83.60       90.84      6.11 o 
  -4  -3  11       53.15       55.93      5.28 o 
  -3  -3  11       81.00       87.41      5.18 o 
  -2  -3  11       39.98       39.06      4.15 o 
  -1  -3  11       14.89       11.08      2.93 o 
   0  -3  11       28.33       16.54      4.31 o 
   1  -3  11        2.13        4.26      3.69 o 
   2  -3  11        2.93        0.58      3.90 o 
   3  -3  11      158.50      145.10      8.42 o 
   4  -3  11       97.85      113.00      7.84 o 
   5  -3  11       10.14       12.02      3.89 o 
   6  -3  11        1.67        2.03      6.27 o 
  -6  -2  11       16.04       20.74      7.23 o 
  -5  -2  11       25.05       22.30      5.70 o 
  -4  -2  11        7.48        7.40      3.34 o 
  -3  -2  11       88.96       88.30      5.27 o 
  -2  -2  11        0.62       -0.80      2.35 o 
  -1  -2  11        0.50       -1.26      2.55 o 
   0  -2  11       15.74       16.58      4.35 o 
   1  -2  11        0.39       -0.28      3.45 o 
   2  -2  11        0.34        1.47      3.62 o 
   3  -2  11       76.01       83.53      6.99 o 
   4  -2  11      358.73      377.60     14.22 o 
   5  -2  11        0.08        0.56      3.02 o 
   6  -2  11        0.26       -1.96      4.61 o 
   7  -2  11        2.42       -4.88      6.10 o 
  -7  -1  11       23.92       18.88      7.74 o 
  -6  -1  11       20.99       18.12      7.08 o 
  -5  -1  11        2.81       -0.66      6.16 o 
  -4  -1  11       30.66       31.12      6.60 o 
  -3  -1  11       49.24       49.62      4.70 o 
  -2  -1  11        7.94        8.02      2.92 o 
  -1  -1  11      107.24      107.83      5.27 o 
   0  -1  11       23.32       34.14      5.52 o 
   1  -1  11       13.16       10.40      4.01 o 
   2  -1  11      105.69      117.73      7.65 o 
   3  -1  11      286.46      296.50     12.08 o 
   4  -1  11       97.69       96.97      7.65 o 
   5  -1  11       52.91       54.33      5.30 o 
   6  -1  11        5.16       -0.60      3.40 o 
   7  -1  11        0.02        0.09      6.80 o 
  -7   0  11       21.18        8.42      7.78 o 
  -6   0  11        0.04       -5.80      6.29 o 
  -5   0  11       26.40       33.76      7.65 o 
  -4   0  11       39.26       57.11      6.15 o 
  -3   0  11        9.68       10.80      3.28 o 
  -2   0  11        0.10       -0.82      2.43 o 
  -1   0  11        5.16        5.63      2.66 o 
   0   0  11       59.55       72.74      5.84 o 
   1   0  11       63.31       71.59      6.76 o 
   2   0  11       21.65       27.09      5.09 o 
   3   0  11      275.78      280.20     11.47 o 
   4   0  11       43.39       35.95      5.84 o 
   5   0  11        8.12        6.01      3.25 o 
   6   0  11        1.80        5.27      5.48 o 
  -7   1  11        0.16       -4.99      6.93 o 
  -5   1  11       14.36       18.88      6.65 o 
  -4   1  11       16.59       18.52      3.86 o 
  -3   1  11       16.24       20.24      6.61 o 
  -2   1  11       22.56       23.39      3.51 o 
  -1   1  11       18.78       24.50      3.45 o 
   0   1  11       69.71       78.99      6.14 o 
   1   1  11       64.07       73.02      6.10 o 
   2   1  11       12.73        9.57      4.05 o 
   3   1  11      120.32      115.75      7.61 o 
   4   1  11       68.86       50.09      6.31 o 
   5   1  11        2.35        2.44      3.27 o 
   6   1  11        0.43        4.57      7.75 o 
  -7   2  11        1.62        2.62      6.84 o 
  -6   2  11        0.35       -8.09      5.39 o 
  -5   2  11       16.26       21.65      6.56 o 
  -4   2  11       13.79       14.51      5.50 o 
  -3   2  11       24.53       23.61      3.32 o 
  -2   2  11      122.05      123.07      9.14 o 
  -1   2  11        9.62        9.77      2.83 o 
   0   2  11       29.90       37.40      5.41 o 
   1   2  11        1.15        8.48      3.75 o 
   2   2  11       72.18       80.26      6.61 o 
   3   2  11       59.47       56.80      6.63 o 
   4   2  11       10.16       11.70      4.54 o 
   5   2  11        2.60        7.53      3.62 o 
   6   2  11        3.29       -0.46      4.24 o 
  -7   3  11        6.53       -4.16      6.39 o 
  -6   3  11       30.94       25.72      7.35 o 
  -5   3  11        5.77        4.05      6.07 o 
  -4   3  11       28.98       29.43      6.27 o 
  -3   3  11      173.27      183.11      7.79 o 
  -2   3  11       33.56       42.88      3.60 o 
  -1   3  11       12.29       11.59      2.82 o 
   0   3  11       82.73       89.54      6.22 o 
   1   3  11       76.92       73.70      6.82 o 
   2   3  11        0.89       -2.51      3.64 o 
   3   3  11        8.71        2.90      4.39 o 
   4   3  11        2.27       -0.66      2.95 o 
   5   3  11        2.70        2.36      3.74 o 
  -7   4  11        3.25        0.02      6.33 o 
  -6   4  11       12.23       15.75      6.67 o 
  -5   4  11       25.38       20.65      6.73 o 
  -4   4  11       18.02       15.60      5.82 o 
  -3   4  11       12.57       15.31      2.91 o 
  -2   4  11      259.67      259.75      6.52 o 
  -1   4  11       35.07       32.54      4.19 o 
   0   4  11        4.61        4.20      3.45 o 
   1   4  11       50.92       47.74      6.07 o 
   2   4  11        4.12        1.04      4.31 o 
   3   4  11      118.78      110.10      8.12 o 
   4   4  11        0.83       -2.24      5.03 o 
   5   4  11        8.91       10.06      6.03 o 
  -6   5  11        0.11       -4.50      6.37 o 
  -5   5  11        0.17       -1.07      5.67 o 
  -4   5  11        5.69        0.76      3.90 o 
  -3   5  11       37.17       34.12      6.84 o 
  -2   5  11      100.02      111.87      4.69 o 
  -1   5  11       19.68       18.10      3.28 o 
   0   5  11       28.04       35.04      5.61 o 
   1   5  11       14.39       11.47      4.54 o 
   2   5  11       11.11        3.64      4.60 o 
   3   5  11       18.15       24.21      6.22 o 
   4   5  11        0.00       -1.19      5.65 o 
  -6   6  11        3.35        0.04      6.29 o 
  -5   6  11        9.21       11.70      6.48 o 
  -4   6  11       42.81       39.95      8.15 o 
  -3   6  11       91.40       80.80     10.95 o 
  -2   6  11       88.28       99.35      6.36 o 
  -1   6  11       19.70       14.28      4.31 o 
   0   6  11        1.05        0.32      4.54 o 
   1   6  11        0.24       -5.79      3.86 o 
   2   6  11        1.91        3.26      4.35 o 
   3   6  11        1.09       16.62      6.20 o 
   4   6  11        2.98       -3.37      6.29 o 
  -5   7  11        4.08        1.00      8.29 o 
  -4   7  11        6.82       -3.03      8.61 o 
  -3   7  11        1.81       -8.21      7.23 o 
  -2   7  11       17.41       21.48      5.21 o 
  -1   7  11       70.80       69.36      6.81 o 
   0   7  11        7.59        9.14      6.03 o 
   1   7  11        2.93        4.92      5.63 o 
   2   7  11        6.15       17.75      7.16 o 
  -4   8  11        0.10       -7.33      8.63 o 
  -3   8  11        3.21        0.51      8.97 o 
  -2   8  11        4.20       -8.08      8.76 o 
  -1   8  11       14.60       12.20      5.19 o 
   0   8  11       15.89        8.80      6.52 o 
   1   8  11        4.46        4.94      6.03 o 
  -1  -8  12       53.28       49.00      8.48 o 
   0  -8  12        2.03       -2.43      5.58 o 
   1  -8  12        0.40       -1.30      5.88 o 
   2  -8  12        0.34       -1.56      6.12 o 
   3  -8  12        1.85        5.97      5.26 o 
  -2  -7  12        0.01       -1.85      5.65 o 
  -1  -7  12        0.92       -2.96      5.09 o 
   0  -7  12        8.02        9.74      5.75 o 
   1  -7  12       20.04       12.23      5.84 o 
   2  -7  12        0.01       -2.11      4.09 o 
   3  -7  12       16.05       11.23      5.75 o 
   4  -7  12       30.75       22.68      6.24 o 
  -4  -6  12        0.79       -6.33      6.35 o 
  -3  -6  12        1.02       -1.83      3.78 o 
  -2  -6  12        5.63        1.57      3.62 o 
  -1  -6  12        2.19        4.90      5.39 o 
   0  -6  12        0.20       -1.00      4.92 o 
   1  -6  12       80.76       82.05      8.82 o 
   2  -6  12       30.34       12.02      5.18 o 
   3  -6  12       35.30       29.58      5.84 o 
   4  -6  12        2.38        1.00      4.97 o 
   5  -6  12        5.20        6.71      5.62 o 
  -4  -5  12       11.16        8.14      3.98 o 
  -3  -5  12       13.51       20.08      4.42 o 
  -2  -5  12        3.09       -1.77      3.43 o 
  -1  -5  12       13.50       16.43      5.31 o 
   0  -5  12       28.23       39.81      6.65 o 
   1  -5  12       35.14       33.91      5.84 o 
   2  -5  12        1.59       11.79      5.07 o 
   3  -5  12       29.96       25.55      6.07 o 
   4  -5  12       24.14       18.61      5.97 o 
   5  -5  12        0.07       -3.17      3.85 o 
  -5  -4  12       27.06       28.35      5.24 o 
  -4  -4  12        0.22       -5.18      3.45 o 
  -3  -4  12       13.44        9.18      3.75 o 
  -2  -4  12        4.02        2.78      3.24 o 
  -1  -4  12       23.03       29.85      4.13 o 
   0  -4  12        5.19        6.78      4.11 o 
   1  -4  12       49.54       56.91      6.59 o 
   2  -4  12      150.11      157.14      9.48 o 
   3  -4  12      107.69      103.47      7.74 o 
   4  -4  12       29.80       31.44      6.10 o 
   5  -4  12        0.95        3.09      6.27 o 
   6  -4  12        7.85        1.21      7.10 o 
  -6  -3  12       37.20       25.87      7.82 o 
  -5  -3  12       41.01       54.48     14.02 o 
  -4  -3  12       73.66       65.57      5.61 o 
  -3  -3  12      112.24       89.86      5.32 o 
  -2  -3  12        4.49        4.58      2.56 o 
  -1  -3  12        3.89        3.83      2.98 o 
   0  -3  12       13.39       10.98      4.58 o 
   1  -3  12       23.70       22.91      5.22 o 
   2  -3  12        0.20       -5.26      3.77 o 
   3  -3  12       76.44       68.41      7.29 o 
   4  -3  12        2.95        2.00      4.84 o 
   5  -3  12       13.04       18.58      6.07 o 
   6  -3  12        2.01        1.14      4.45 o 
  -6  -2  12       43.01       35.74      8.42 o 
  -5  -2  12        0.41       -1.27      7.28 o 
  -4  -2  12       13.60        8.18      3.85 o 
  -3  -2  12       32.10       30.81      4.40 o 
  -2  -2  12       13.97       10.12      3.23 o 
  -1  -2  12        0.44       -2.37      2.67 o 
   0  -2  12        1.33        0.62      3.62 o 
   1  -2  12        5.77        7.57      4.22 o 
   2  -2  12       19.15       13.77      4.90 o 
   3  -2  12       41.68       38.81      6.22 o 
   4  -2  12       21.37       22.02      6.12 o 
   5  -2  12        0.12        0.23      5.31 o 
   6  -2  12       13.27       16.29      4.59 o 
  -6  -1  12        7.08       -2.56      7.16 o 
  -5  -1  12       35.63       31.69      7.54 o 
  -4  -1  12        2.19        4.38      3.80 o 
  -3  -1  12        7.75       11.71      3.46 o 
  -2  -1  12       31.09       33.12      6.82 o 
  -1  -1  12        1.34       -1.04      2.70 o 
   0  -1  12       24.59       15.62      4.58 o 
   1  -1  12       92.79       94.12      7.29 o 
   2  -1  12        7.10        7.59      4.50 o 
   3  -1  12      995.39     1048.83     27.34 o 
   4  -1  12       21.28       30.48      5.61 o 
   5  -1  12       14.85       22.32      4.42 o 
   6  -1  12        0.48        3.62      4.13 o 
  -6   0  12        4.57       -0.90      7.46 o 
  -5   0  12        0.07       -7.90      5.26 o 
  -4   0  12       38.31       45.13      4.75 o 
  -3   0  12        0.76        1.99      3.12 o 
  -2   0  12      103.91       99.31      5.31 o 
  -1   0  12       64.74       73.38      5.02 o 
   0   0  12       61.78       69.54      6.86 o 
   1   0  12        0.90       -4.35      3.88 o 
   2   0  12      215.88      221.27     10.93 o 
   3   0  12        9.74       10.02      4.62 o 
   4   0  12        1.83        6.44      4.77 o 
   5   0  12        1.97        2.27      4.16 o 
   6   0  12        0.06       -2.41      3.90 o 
  -7   1  12        1.76       -4.13      7.27 o 
  -6   1  12       29.33       23.27      7.52 o 
  -5   1  12       12.02        6.71      6.03 o 
  -4   1  12       18.29       18.19      3.96 o 
  -3   1  12        1.57       -0.56      2.96 o 
  -2   1  12       16.03       13.45      3.25 o 
  -1   1  12       50.29       71.39      7.27 o 
   0   1  12       59.89       76.34      7.01 o 
   1   1  12       10.56       18.09      5.01 o 
   2   1  12       17.17       18.37      4.88 o 
   4   1  12       16.45       18.61      5.37 o 
   5   1  12       13.55       13.78      4.02 o 
   6   1  12        0.48        4.79      4.13 o 
  -7   2  12        0.92        8.10      7.50 o 
  -6   2  12        0.21        3.67      6.93 o 
  -5   2  12        0.49        2.77      5.95 o 
  -4   2  12        4.20       -0.85      4.99 o 
  -3   2  12        2.64        2.29      3.20 o 
  -2   2  12        1.07        0.87      4.53 o 
  -1   2  12      108.21       98.71      7.64 o 
   0   2  12        0.52        4.26      4.37 o 
   1   2  12       11.01       10.23      4.43 o 
   2   2  12       20.08       19.95      4.69 o 
   3   2  12        0.03       -1.53      4.22 o 
   4   2  12        3.22        2.98      5.16 o 
   5   2  12        0.07       -4.04      3.40 o 
  -6   3  12        7.15       -4.35      6.95 o 
  -5   3  12        0.15        1.21      5.37 o 
  -4   3  12        4.37        5.03      5.05 o 
  -3   3  12       85.03       84.27      5.11 o 
  -2   3  12       11.48        7.84      3.07 o 
  -1   3  12        0.35       -3.46      2.34 o 
   0   3  12       24.79       24.36      5.01 o 
   1   3  12       63.71       66.03      7.14 o 
   2   3  12       26.72       38.21      5.92 o 
   3   3  12        1.15       -0.94      5.03 o 
   4   3  12        0.07        2.96      5.09 o 
   5   3  12        0.98       -8.41      5.61 o 
  -6   4  12        0.04       -1.73      5.99 o 
  -5   4  12        2.65       -6.95      4.88 o 
  -4   4  12        7.36        5.52      5.31 o 
  -3   4  12       34.65       39.33      4.33 o 
  -2   4  12       26.91       37.39      3.58 o 
  -1   4  12        4.15        0.01      3.05 o 
   0   4  12       78.37       61.13      6.80 o 
   1   4  12       59.17       51.43      6.56 o 
   2   4  12       23.95       26.28      5.58 o 
   3   4  12       56.68       66.37      7.74 o 
   4   4  12        0.17       -1.92      4.71 o 
  -6   5  12        2.31       -8.66      5.78 o 
  -5   5  12       11.53       14.32      6.03 o 
  -4   5  12        6.11        3.13      5.61 o 
  -3   5  12       79.34       85.12      7.59 o 
  -2   5  12      128.73      125.03      6.31 o 
  -1   5  12        6.65        2.75      4.26 o 
   0   5  12       75.10       73.34      7.23 o 
   1   5  12        2.39        2.90      4.35 o 
   2   5  12        0.09       -0.19      4.82 o 
   3   5  12        0.02       -7.26      4.84 o 
   4   5  12        0.03        0.36      6.39 o 
  -5   6  12       40.22       57.89      8.33 o 
  -4   6  12        1.57       -3.60      5.29 o 
  -3   6  12      169.64      158.12     12.92 o 
  -2   6  12       27.79       24.85      6.94 o 
  -1   6  12      109.78      106.46      8.06 o 
   0   6  12       68.13       50.70      6.99 o 
   1   6  12        9.30       13.47      5.33 o 
   2   6  12        0.04       -1.15      4.80 o 
   3   6  12        2.48        5.33      6.31 o 
  -4   7  12        5.44      -12.24      8.16 o 
  -3   7  12        4.69       -2.32      8.50 o 
  -2   7  12        0.61       -3.64      7.97 o 
  -1   7  12        4.50       -2.54      5.71 o 
   0   7  12        0.27       -3.28      5.03 o 
   1   7  12        4.98       16.82      6.56 o 
   2   7  12        5.09        9.48      6.31 o 
  -3   8  12        0.55      -11.55      7.97 o 
  -2   8  12        2.48      -13.36      8.91 o 
  -1   8  12        4.60        5.58      6.50 o 
  -1  -7  13        9.79       -2.88      6.71 o 
   0  -7  13        2.87        1.77      5.61 o 
   1  -7  13        8.17        7.28      3.70 o 
   2  -7  13       10.34       17.99      5.80 o 
   3  -7  13        4.60       14.73      6.37 o 
  -3  -6  13        0.31       -5.22      4.05 o 
  -2  -6  13        1.36        0.27      4.88 o 
  -1  -6  13       17.82       16.79      5.95 o 
   0  -6  13        6.12        2.62      5.58 o 
   1  -6  13        3.48        4.50      4.75 o 
   2  -6  13        0.47        2.26      4.86 o 
   3  -6  13       39.29       26.49      6.63 o 
   4  -6  13        1.84        1.04      5.80 o 
  -4  -5  13        3.91        2.18      4.29 o 
  -3  -5  13        0.00       -1.99      3.79 o 
  -2  -5  13        2.98       -4.71      3.14 o 
  -1  -5  13        7.95        8.46      5.37 o 
   0  -5  13       10.35        3.28      4.62 o 
   1  -5  13       92.18       91.35      8.21 o 
   2  -5  13       64.30       57.50      7.50 o 
   3  -5  13        0.97        2.71      4.65 o 
   4  -5  13       32.41       43.24      7.63 o 
   5  -5  13        4.40       -2.07      5.92 o 
  -4  -4  13        6.42       13.69      4.85 o 
  -3  -4  13       16.24       14.95      4.14 o 
  -2  -4  13       10.45       10.18      3.83 o 
  -1  -4  13       20.65       19.74      5.03 o 
   0  -4  13       12.92       17.95      5.14 o 
   1  -4  13        3.88        6.05      4.90 o 
   3  -4  13        0.40       -0.85      5.09 o 
   4  -4  13        0.01       -1.98      5.39 o 
   5  -4  13        0.81        5.24      6.16 o 
  -5  -3  13        9.42        8.68      4.50 o 
  -4  -3  13        2.88        0.62      4.74 o 
  -3  -3  13        0.15        0.12      3.58 o 
  -2  -3  13        0.36        1.06      3.22 o 
  -1  -3  13        3.92        1.24      3.14 o 
   0  -3  13        8.37       12.36      4.97 o 
   1  -3  13        0.15       -1.88      3.94 o 
   2  -3  13        0.51       -1.34      4.50 o 
   3  -3  13       47.21       44.27      7.25 o 
   4  -3  13        2.12       -1.92      5.88 o 
   5  -3  13        3.43       -2.13      5.29 o 
  -5  -2  13        3.82        1.58      6.31 o 
  -4  -2  13       31.44       32.82      5.34 o 
  -3  -2  13        7.62        8.19      3.48 o 
  -2  -2  13        5.63        5.39      3.41 o 
  -1  -2  13        0.39        5.93      3.03 o 
   0  -2  13        5.37       16.71      5.52 o 
   1  -2  13        0.92       -0.85      4.52 o 
   2  -2  13      110.18       99.81      7.97 o 
   3  -2  13      162.70      176.88     10.42 o 
   4  -2  13       29.04       21.14      6.88 o 
   5  -2  13        0.79       -0.38      4.84 o 
  -6  -1  13        0.23       -8.78      6.16 o 
  -5  -1  13       59.98       64.66      9.83 o 
  -4  -1  13       64.04       84.64     11.22 o 
  -3  -1  13       10.01        6.09      3.53 o 
  -2  -1  13        1.41        5.31      3.27 o 
  -1  -1  13        6.60        5.12      7.77 o 
   0  -1  13        6.36        6.95      4.52 o 
   1  -1  13       76.87       85.02      8.10 o 
   2  -1  13      211.94      207.12     10.74 o 
   3  -1  13        0.97        4.39      5.43 o 
   4  -1  13        6.01        7.46      5.54 o 
   5  -1  13        0.31       -0.38      5.56 o 
  -6   0  13       15.06       -2.05      6.50 o 
  -5   0  13       12.21        3.56      6.05 o 
  -4   0  13       26.12       29.03      5.10 o 
  -3   0  13       69.61       81.81      9.44 o 
  -2   0  13       27.99       26.65      4.05 o 
  -1   0  13       44.94       52.70      4.78 o 
   0   0  13      114.89      130.67      8.61 o 
   1   0  13        1.83        2.98      4.62 o 
   2   0  13      134.60      134.93      8.99 o 
   3   0  13       55.81       76.19      7.84 o 
   4   0  13        6.37        2.90      5.14 o 
   5   0  13        3.13        2.72      3.92 o 
  -6   1  13        1.48       -4.97      6.84 o 
  -5   1  13        0.00       -5.20      5.92 o 
  -4   1  13       28.88       29.58      6.82 o 
  -3   1  13       93.93      100.10      6.23 o 
  -2   1  13       90.26       90.97      5.56 o 
  -1   1  13      123.65      119.45      6.07 o 
   0   1  13       10.61        7.93      4.71 o 
   1   1  13        0.62        7.91      4.84 o 
   2   1  13       98.85       89.00      7.50 o 
   3   1  13        7.15       10.14      5.31 o 
   4   1  13       31.78       47.40      7.78 o 
   5   1  13        0.85        0.62      4.86 o 
  -6   2  13        1.89       11.79      7.10 o 
  -5   2  13       13.95        3.03      6.44 o 
  -4   2  13       23.82       20.59      6.27 o 
  -3   2  13        2.70        2.11      3.10 o 
  -2   2  13       11.38        8.31      5.40 o 
  -1   2  13       16.52       12.39      3.38 o 
   0   2  13       31.24       40.90      6.37 o 
   1   2  13        3.33        3.28      4.82 o 
   2   2  13      127.70      114.02      8.10 o 
   3   2  13       34.80       37.13      6.56 o 
   4   2  13       20.37       31.18      6.82 o 
   5   2  13        0.93       -0.99      4.00 o 
  -6   3  13        4.08        7.72      7.29 o 
  -5   3  13        3.26        8.46      6.24 o 
  -4   3  13        6.57        2.60      5.46 o 
  -3   3  13       38.09       40.20      4.71 o 
  -2   3  13        0.23       -0.07      2.77 o 
  -1   3  13        9.16        7.00      3.19 o 
   0   3  13       13.95       12.00      4.48 o 
   1   3  13        0.09       -1.96      4.13 o 
   2   3  13      137.18      129.67      8.63 o 
   3   3  13        8.68        7.12      5.75 o 
   4   3  13        1.27       -1.51      5.80 o 
  -6   4  13        0.36        1.34      6.63 o 
  -5   4  13        2.83       -3.73      5.56 o 
  -4   4  13        0.08        1.60      5.54 o 
  -3   4  13        0.08       -1.68      5.05 o 
  -2   4  13        1.70        3.03      3.28 o 
  -1   4  13        1.97        1.58      4.01 o 
   0   4  13        0.04        1.75      4.48 o 
   1   4  13       72.77       65.58      7.57 o 
   2   4  13        0.25       -2.07      4.73 o 
   3   4  13        6.88       18.16      6.31 o 
   4   4  13       11.81       12.79      7.03 o 
  -5   5  13        2.39        3.86      5.84 o 
  -4   5  13        0.23       -0.90      5.80 o 
  -3   5  13       40.08       51.53      7.29 o 
  -2   5  13        3.55        0.86      6.34 o 
  -1   5  13       27.74       20.74      5.48 o 
   0   5  13       24.58       26.68      5.88 o 
   1   5  13        1.20       -3.50      4.71 o 
   2   5  13        6.07        5.35      5.86 o 
   3   5  13        3.54        2.05      6.10 o 
  -2   6  13       15.71        7.52      5.52 o 
  -1   6  13        1.89       -0.60      4.84 o 
   0   6  13        4.80        7.95      6.03 o 
   1   6  13        5.09        5.80      6.03 o 
   2   6  13        0.03       -1.39      5.86 o 
  -3   7  13        4.16        3.73     10.25 o 
  -2   7  13        4.53        5.18      9.04 o 
  -1   7  13       32.38       28.88      6.93 o 
   0   7  13       37.24       36.87      8.27 o 
  -2  -6  14        0.47       -5.69      6.24 o 
  -1  -6  14       19.59       11.66      6.88 o 
   0  -6  14        3.46        3.13      4.73 o 
   1  -6  14       25.37       16.47      6.61 o 
   2  -6  14        0.00        2.90      5.37 o 
   3  -6  14        0.41       -1.71      5.63 o 
  -3  -5  14        3.91       -1.65      8.16 o 
  -2  -5  14       49.65       48.40      5.93 o 
  -1  -5  14        0.36        0.40      5.16 o 
   0  -5  14       16.06       16.45      6.24 o 
   1  -5  14       15.80        3.77      4.82 o 
   2  -5  14        4.52       -2.62      4.94 o 
   3  -5  14       10.23       35.70      7.48 o 
   4  -5  14        6.87        8.35      6.33 o 
  -4  -4  14       14.63       14.62      5.22 o 
  -3  -4  14        6.79        0.52      4.28 o 
  -2  -4  14       21.19       14.24      4.41 o 
  -1  -4  14        4.67        2.15      4.77 o 
   0  -4  14        6.48        6.33      4.97 o 
   1  -4  14        1.84       -1.15      4.80 o 
   2  -4  14        2.48        1.62      5.22 o 
   3  -4  14        1.12        0.32      4.99 o 
   4  -4  14        0.00       -7.37      5.24 o 
  -4  -3  14       31.71       31.56     13.32 o 
  -3  -3  14        0.12       -0.20      4.11 o 
  -2  -3  14        0.00        0.03      3.88 o 
  -1  -3  14        0.04        2.26      4.84 o 
   0  -3  14        3.30        2.05      4.90 o 
   1  -3  14       17.85       15.28      5.54 o 
   2  -3  14      119.86      111.64      8.61 o 
   3  -3  14        8.31        2.66      5.73 o 
   4  -3  14        2.05        2.54      6.48 o 
   5  -3  14        1.29       12.57      7.27 o 
  -5  -2  14        1.00       -0.90      6.46 o 
  -4  -2  14        2.35       11.21      4.68 o 
  -3  -2  14        1.03       -0.53      4.77 o 
  -2  -2  14        0.48       -1.95      3.51 o 
  -1  -2  14        3.43        1.47      3.16 o 
   0  -2  14        0.31        0.15      4.67 o 
   1  -2  14        4.50        7.86      5.22 o 
   3  -2  14        9.31       10.64      6.39 o 
   4  -2  14       10.10        9.95      6.65 o 
   5  -2  14        0.36        8.40      5.97 o 
  -5  -1  14        0.07       -5.20      5.82 o 
  -4  -1  14       34.42       39.80      5.63 o 
  -3  -1  14       15.36       20.80      4.52 o 
  -2  -1  14        3.84        7.52      5.54 o 
  -1  -1  14       33.15       28.70      4.39 o 
   0  -1  14        1.12        0.49      4.90 o 
   1  -1  14       87.88       91.94      8.84 o 
   2  -1  14      132.88      144.91     10.23 o 
   3  -1  14        0.78       -1.58      5.03 o 
   4  -1  14        6.35       11.06      5.71 o 
   5  -1  14        5.08        5.95      6.01 o 
  -5   0  14       29.26       27.90      7.84 o 
  -4   0  14        1.46        3.94      3.98 o 
  -3   0  14        6.89        6.11      3.64 o 
  -2   0  14        1.54        0.21      3.23 o 
  -1   0  14       26.11       21.47      6.29 o 
   0   0  14       70.42       85.95      8.55 o 
   1   0  14       35.89       35.64      6.54 o 
   2   0  14       35.47       36.66      7.23 o 
   3   0  14        0.66        0.85      5.71 o 
   4   0  14        0.43       -6.81      4.54 o 
   5   0  14        0.02       -0.94      5.75 o 
  -5   1  14        0.19       -4.86      5.63 o 
  -4   1  14        0.29        4.86      5.92 o 
  -3   1  14        0.71       -2.03      2.98 o 
  -2   1  14        3.08        7.24      3.50 o 
  -1   1  14        2.44        1.66      3.27 o 
   0   1  14       10.43       21.85      5.65 o 
   1   1  14       50.77       60.17      7.50 o 
   2   1  14        1.35        3.39      5.33 o 
   3   1  14       28.63       26.88      6.71 o 
   4   1  14        0.81        2.39      5.65 o 
  -5   2  14        0.54       -3.47      5.75 o 
  -4   2  14       15.99       15.49      6.93 o 
  -3   2  14        0.29       -4.89      3.26 o 
  -2   2  14       16.90       11.21      3.65 o 
  -1   2  14        0.03       -2.41      3.92 o 
   0   2  14       13.44       18.86      5.61 o 
   1   2  14        4.55        1.36      4.60 o 
   2   2  14        0.83        5.18      4.35 o 
   3   2  14        0.12       -1.41      5.01 o 
   4   2  14        2.72        2.37      6.14 o 
  -5   3  14       19.70       30.29      7.59 o 
  -4   3  14        2.00        8.27      6.48 o 
  -3   3  14       74.40       88.14      5.57 o 
  -2   3  14        0.47       -3.47      5.57 o 
  -1   3  14        3.15        0.28      4.48 o 
   0   3  14        6.58        2.64      4.65 o 
   1   3  14       69.02       78.05      8.01 o 
   2   3  14        0.50       -3.03      4.92 o 
   3   3  14       22.48       24.60      6.80 o 
  -5   4  14        0.53       11.62      6.56 o 
  -4   4  14       97.03       99.49      8.93 o 
  -3   4  14       10.26        8.08      5.73 o 
  -2   4  14        3.80        5.39      3.64 o 
  -1   4  14       34.72       34.02      5.99 o 
   0   4  14        9.51        5.26      5.05 o 
   1   4  14        3.10        6.99      5.29 o 
   2   4  14        5.34        5.92      5.14 o 
   3   4  14        2.31       -0.58      5.84 o 
  -4   5  14       55.12       52.28      8.80 o 
  -3   5  14       56.01       59.31      7.82 o 
  -2   5  14        8.10        7.79      3.80 o 
  -1   5  14        2.30        7.50      5.22 o 
   0   5  14        0.38        6.37      5.16 o 
   1   5  14        0.20        3.37      5.71 o 
   2   5  14        2.76       -0.72      6.01 o 
  -1   6  14        7.60        4.65      5.56 o 
   0   6  14        2.99        1.17      5.24 o 
  -1  -5  15        0.06       -1.28      6.10 o 
   0  -5  15       18.57       10.72      6.18 o 
   1  -5  15        0.05       -2.54      5.78 o 
   2  -5  15        0.49        5.80      5.90 o 
  -3  -4  15        3.49        5.97      4.75 o 
  -2  -4  15        0.90       -0.43      4.09 o 
  -1  -4  15       10.19        9.06      5.80 o 
   0  -4  15       46.76       47.04      8.10 o 
   1  -4  15       14.32        3.28      5.56 o 
   2  -4  15        9.01        8.65      5.99 o 
   3  -4  15        5.93        8.50      6.54 o 
  -3  -3  15        1.90       -4.45      4.23 o 
  -2  -3  15        0.10       -0.60      3.68 o 
  -1  -3  15        0.09       -6.22      5.12 o 
   0  -3  15        4.73        9.38      5.54 o 
   1  -3  15       75.98       73.32      8.76 o 
   2  -3  15       12.87        3.94      5.39 o 
   3  -3  15       46.53       54.52      8.53 o 
   4  -3  15        5.39       10.91      7.05 o 
  -4  -2  15       13.82        6.42      6.73 o 
  -3  -2  15        4.20        4.93      4.26 o 
  -2  -2  15        0.04       -2.47      3.84 o 
  -1  -2  15        4.10        5.41      5.43 o 
   0  -2  15        7.96        5.09      5.20 o 
   1  -2  15        1.38       -1.02      4.97 o 
   2  -2  15       65.25       72.74      8.89 o 
   3  -2  15       31.26       16.07      6.84 o 
   4  -2  15        0.90       -6.63      5.99 o 
  -4  -1  15       11.95        6.24      4.59 o 
  -3  -1  15        3.75        2.16      3.60 o 
  -2  -1  15       20.93       26.29      6.51 o 
  -1  -1  15       28.25       26.21      5.86 o 
   0  -1  15       14.12       21.68      6.03 o 
   1  -1  15      182.33      202.32     11.27 o 
   2  -1  15        0.47       -1.68      5.22 o 
   3  -1  15        7.14        2.86      5.63 o 
   4  -1  15        0.44        4.11      6.18 o 
  -4   0  15       24.88       18.20      6.95 o 
  -3   0  15       32.58       34.11      5.10 o 
  -2   0  15       22.62       26.84      4.53 o 
  -1   0  15        0.28        4.03      5.99 o 
   0   0  15       13.26       15.75      5.71 o 
   1   0  15        5.53        3.75      5.58 o 
   2   0  15      147.32      146.85     10.34 o 
   3   0  15        1.94        6.42      5.61 o 
   4   0  15        1.42       -1.32      5.90 o 
  -4   1  15        2.15        3.41      6.31 o 
  -3   1  15        3.39        2.24      9.24 o 
  -2   1  15        0.02       -3.68      3.46 o 
  -1   1  15       16.22       23.44      6.24 o 
   0   1  15        0.01       -7.16      4.77 o 
   1   1  15       50.64       59.76      8.50 o 
   2   1  15       64.98       67.07      8.63 o 
   3   1  15        1.38        3.96      6.07 o 
  -4   2  15       33.04       41.22      8.29 o 
  -3   2  15        2.83        2.16      3.95 o 
  -2   2  15        2.73        1.87      3.64 o 
  -1   2  15        0.32       -6.87      4.58 o 
   0   2  15       18.42       19.46      5.95 o 
   1   2  15        2.35        1.85      5.22 o 
   2   2  15       10.38       19.78      6.16 o 
   3   2  15        0.48       -3.88      5.99 o 
  -4   3  15       22.99       27.24      7.84 o 
  -3   3  15        0.02        3.86      5.41 o 
  -2   3  15        7.89       11.64      4.01 o 
  -1   3  15       25.26       23.02      6.42 o 
   0   3  15       99.08       76.60      8.46 o 
   1   3  15       16.65       16.03      6.54 o 
   2   3  15        0.06       -4.88      5.73 o 
  -4   4  15       23.88       35.81      8.38 o 
  -3   4  15        9.04        8.65      5.54 o 
  -2   4  15        4.86        4.13      3.64 o 
  -1   4  15        8.67        9.80      5.24 o 
   0   4  15        3.21        5.09      5.58 o 
   1   4  15        1.44        7.46      5.71 o 
   2   4  15        6.42        2.15      5.73 o 
  -3   5  15        4.32        5.43      6.44 o 
  -2   5  15        6.05       -0.28      4.16 o 
  -1   5  15        0.89       -7.96      5.31 o 
   0   5  15        4.07        6.88      6.24 o 
  -1  -4  16        1.50        7.69      6.76 o 
   0  -4  16        1.14        5.65      6.16 o 
   1  -4  16        3.15       -2.88      5.69 o 
  -2  -3  16        3.67       -0.80      7.93 o 
  -1  -3  16        2.18       -6.22      5.52 o 
   0  -3  16        0.00       -3.88      6.03 o 
   1  -3  16       51.78       51.81      8.48 o 
   2  -3  16        0.22       -3.45      6.61 o 
  -3  -2  16        0.19        0.10      4.30 o 
  -2  -2  16        3.61        3.73      4.02 o 
  -1  -2  16       15.76       33.08      7.95 o 
   0  -2  16        4.48       11.34      6.07 o 
   1  -2  16       21.66       26.17      7.59 o 
   2  -2  16       13.27       18.67      7.14 o 
  -3  -1  16        7.36        4.92      4.20 o 
  -2  -1  16        8.98        3.12      3.80 o 
  -1  -1  16       24.04       17.97      6.10 o 
   0  -1  16        4.31        2.37      5.88 o 
   1  -1  16       40.32       43.35      8.08 o 
   2  -1  16       33.26       51.47      9.31 o 
   3  -1  16        0.64      -10.10      6.73 o 
  -3   0  16       16.23       19.54      4.88 o 
  -2   0  16       20.24       17.07      5.29 o 
  -1   0  16        0.50       -1.02      5.54 o 
   0   0  16       15.34       26.71      7.20 o 
   1   0  16       26.60       24.30      6.52 o 
   2   0  16       54.88       70.20      9.06 o 
  -3   1  16       15.85       14.75      4.85 o 
  -2   1  16        2.93        5.85      5.58 o 
  -1   1  16        4.47        9.65      6.44 o 
   0   1  16        0.01       -0.62      6.03 o 
   1   1  16       48.52       62.40      8.55 o 
   2   1  16        5.08        3.84      6.05 o 
  -3   2  16        3.01       12.60      6.39 o 
  -2   2  16        0.15        2.97      3.82 o 
  -1   2  16        7.84        8.23      5.82 o 
   0   2  16       15.06       16.13      6.48 o 
   1   2  16       14.08       16.97      6.22 o 
   2   2  16        6.33        0.53      6.37 o 
  -3   3  16        1.11        0.00      5.52 o 
  -2   3  16        4.64        7.18      4.16 o 
  -1   3  16        9.27        1.64      5.75 o 
   0   3  16        8.62        4.86      5.99 o 
   1   3  16       44.69       48.25      7.82 o 
  -1   4  16       43.65       37.87      7.50 o 
  -1  -1  17       29.59       22.06      6.97 o 
   0  -1  17        5.45        6.03      6.10 o 
  -1   0  17        5.09        6.16      7.27 o 
   0   0  17        1.93        2.49      6.27 o 
  -1   1  17        0.56       -4.43      6.84 o 
   0   1  17        0.50        2.15      6.73 o 
                                                 
